# Supplementary material for: Near-chromosome level genome assembly of the fruit pest Drosophila suzukii using long-read sequencing
Source: Sci Rep. 2020 Jul 8;10:11227. doi: 10.1038/s41598-020-67373-z (PMC7343843; doi:10.1038/s41598-020-67373-z)
Supplement: Supplementary file 5 — Supplementary file5 (XLSX 548 kb) [file 41598_2020_67373_MOESM5_ESM.xlsx]

## Sheet: Table_S2.txt
Table S2: Gene orthology table based on genome alignment between Dsuz-WT3_v2.0, Dsuz-WT3_v1.0 (Chiu et al., 2013) and D. melanogaster r6.03.
NAME	Dmel_r6.03	WT3-2.0	WT3-1.0
a	FBgn0000008	maker-Draco-augustus-gene-0.176	DS10_00003236
Abd-B	FBgn0000015	maker-Contig_33-snap-gene-0.170	NA
Abl	FBgn0000017	augustus_masked-Cepheus-processed-gene-1.7265	DS10_00010079
abo	FBgn0000018	NA	DS10_00001875
ac	FBgn0000022	NA	DS10_00005317
Ace	FBgn0000024	maker-Contig_176-snap-gene-0.138	DS10_00680001
acj6	FBgn0000028	maker-Contig_7-augustus-gene-0.2753_2	DS10_00006230
Acph-1	FBgn0000032	maker-Contig_9-snap-gene-0.1920_2	DS10_00008522
nAChRalpha1	FBgn0000036	maker-Contig_16-augustus-gene-0.950	NA
mAChR-A	FBgn0000037	augustus_masked-Draco-processed-gene-0.5893	DS10_00002253
nAChRbeta1	FBgn0000038	snap_masked-Cepheus-processed-gene-1.2720	DS10_00010173
nAChRalpha2	FBgn0000039	maker-Contig_16-augustus-gene-0.1092	NA
Act5C	FBgn0000042	snap_masked-Contig_7-processed-gene-0.1209	DS10_00008198
Act42A	FBgn0000043	augustus_masked-Contig_5-processed-gene-0.3919	DS10_00008155
Act57B	FBgn0000044	maker-Draco-snap-gene-0.2941	DS10_00002723
Act88F	FBgn0000047	maker-Contig_16-augustus-gene-0.1072	DS10_00010741
ade3	FBgn0000053	maker-Andromeda-snap-gene-0.1706	DS10_00001472
Adf1	FBgn0000054	augustus_masked-Contig_5-processed-gene-0.3642_1_1	DS10_00005582
adp	FBgn0000057	maker-Draco-snap-gene-0.2697	DS10_00013237
al	FBgn0000061	maker-Andromeda-snap-gene-1.8496	DS10_00000036
Mps1	FBgn0000063	maker-Contig_13-snap-gene-0.1738	DS10_00009317
Ald	FBgn0000064	snap_masked-Contig_9-processed-gene-0.1634	DS10_00008535
Ama	FBgn0000071	augustus_masked-Contig_8-processed-gene-0.1088	DS10_00011664
amd	FBgn0000075	augustus_masked-Andromeda-processed-gene-1.6476_2	DS10_00001257
amx	FBgn0000077	snap_masked-Gemini-processed-gene-0.4473	DS10_00004950
Amy-d	FBgn0000078	maker-Draco-snap-gene-0.2482	NA
Amy-p	FBgn0000079	maker-Draco-snap-gene-0.1532	NA
AnxB9	FBgn0000083	maker-Contig_10-snap-gene-0.489	DS10_00009041
AnxB10	FBgn0000084	maker-Contig_11-snap-gene-0.219	DS10_00006032
CG2650	FBgn0000092	maker-Gemini-augustus-gene-0.2416	NA
aop	FBgn0000097	maker-Andromeda-augustus-gene-1.9499	DS10_00000341
RpLP0	FBgn0000100	maker-Cepheus-snap-gene-1.6351	DS10_00007928
Appl	FBgn0000108	maker-Gemini-augustus-gene-0.2690	DS10_00005297
Aprt	FBgn0000109	maker-Contig_18-augustus-gene-0.1310	DS10_00004436
aret	FBgn0000114	maker-Andromeda-snap-gene-0.1852	DS10_00002009
Arl1	FBgn0000115	maker-Cepheus-snap-gene-1.6865	DS10_00012086
Argk	FBgn0000116	NA	DS10_00003811
arm	FBgn0000117	snap_masked-Gemini-processed-gene-0.5571	DS10_00005166
arr	FBgn0000119	maker-Contig_5-snap-gene-0.5820	DS10_00006576
Arr1	FBgn0000120	maker-Andromeda-snap-gene-1.7867	DS10_00001150
Arr2	FBgn0000121	maker-Cepheus-snap-gene-0.5729	DS10_00003763
ase	FBgn0000137	maker-Gemini-snap-gene-0.3887	DS10_00005311
ash2	FBgn0000139	maker-Contig_49-snap-gene-0.172	NA
asp	FBgn0000140	maker-Contig_49-augustus-gene-0.36	DS10_00011257
aub	FBgn0000146	maker-Andromeda-snap-gene-0.1479	DS10_00001881
aurA	FBgn0000147	NA	DS10_00010337
awd	FBgn0000150	maker-Contig_9-snap-gene-0.1814	NA
Axs	FBgn0000152	maker-Contig_7-snap-gene-0.2487	DS10_00006200
b	FBgn0000153	maker-Andromeda-augustus-gene-0.2740	DS10_00001717
Dll	FBgn0000157	maker-Draco-augustus-gene-0.991	DS10_00003065
bam	FBgn0000158	maker-Contig_6-augustus-gene-0.3420	DS10_00011373
baz	FBgn0000163	maker-Contig_7-augustus-gene-0.2939	DS10_00008176
bcd	FBgn0000166	maker-Contig_8-snap-gene-0.448	NA
ben	FBgn0000173	augustus_masked-Gemini-processed-gene-0.448	DS10_00007469
bib	FBgn0000180	maker-Andromeda-augustus-gene-1.9458	DS10_00000425
bic	FBgn0000181	augustus_masked-Contig_5-processed-gene-0.3862	DS10_00006631
BicC	FBgn0000182	maker-Andromeda-snap-gene-1.7977	DS10_00000951
BicD	FBgn0000183	maker-Andromeda-augustus-gene-1.8611	DS10_00001119
boss	FBgn0000206	maker-Contig_9-augustus-gene-0.2508	DS10_00012116
br	FBgn0000210	maker-Gemini-snap-gene-0.3179	DS10_00005138
brm	FBgn0000212	maker-Cepheus-snap-gene-1.6167	DS10_00012088
Brd	FBgn0000216	augustus_masked-Cepheus-processed-gene-0.4393	DS10_00004090
brn	FBgn0000221	augustus_masked-Gemini-processed-gene-0.960_2	DS10_00008357
Bsg25A	FBgn0000227	maker-Andromeda-exonerate_protein2genome-gene-1.4131	DS10_00000667
Bsg25D	FBgn0000228	maker-Andromeda-snap-gene-1.8385	DS10_00000249
bsk	FBgn0000229	maker-Andromeda-snap-gene-1.7486_1	NA
btd	FBgn0000233	maker-Gemini-augustus-gene-0.2528	NA
bur	FBgn0000239	maker-Andromeda-augustus-gene-1.8632	DS10_00001068
bw	FBgn0000241	maker-Draco-augustus-gene-0.1039	DS10_00002961
by	FBgn0000244	augustus_masked-Contig_6-processed-gene-0.4324	DS10_00009604
c(3)G	FBgn0000246	maker-Contig_16-augustus-gene-0.925	DS10_00009576
ca	FBgn0000247	snap_masked-Contig_9-processed-gene-0.1583	DS10_00008489
cact	FBgn0000250	maker-Andromeda-snap-gene-0.1547	DS10_00001760
cad	FBgn0000251	maker-Andromeda-snap-gene-1.7282	DS10_00000814
Cam	FBgn0000253	maker-Draco-snap-gene-0.3012	DS10_00002594
capu	FBgn0000256	augustus_masked-Andromeda-processed-gene-1.6945_2	DS10_00000123
car	FBgn0000257	maker-Gemini-snap-gene-0.3561	DS10_00004763
CkIIbeta	FBgn0000259	snap_masked-Contig_7-processed-gene-0.1907	DS10_00006289
Cat	FBgn0000261	maker-Cepheus-snap-gene-1.6258	DS10_00011806
Pka-C1	FBgn0000273	maker-Andromeda-snap-gene-0.1627	NA
Pka-C2	FBgn0000274	snap_masked-Contig_9-processed-gene-0.1020	NA
CecA1	FBgn0000276	NA	DS10_00009442
Cp190	FBgn0000283	maker-Contig_463-augustus-gene-0.8	DS10_00008719
Cf2	FBgn0000286	maker-Andromeda-augustus-gene-1.9358	NA
salr	FBgn0000287	maker-Andromeda-snap-gene-0.1899	DS10_00001922
cg	FBgn0000289	maker-Draco-augustus-gene-0.1266_1	DS10_00002489
Cg25C	FBgn0000299	maker-Andromeda-snap-gene-1.7593	DS10_00000274
ChAT	FBgn0000303	augustus_masked-Contig_10-processed-gene-0.1043	DS10_00010694
chif	FBgn0000307	snap_masked-Andromeda-processed-gene-1.756_1_1	DS10_00000465
cin	FBgn0000316	maker-Gemini-snap-gene-0.3892_2	DS10_00005330
ck	FBgn0000317	maker-Andromeda-snap-gene-1.7643	DS10_00000193
cl	FBgn0000318	maker-Andromeda-snap-gene-1.7142	DS10_00001082
Chc	FBgn0000319	maker-Gemini-augustus-gene-0.2384	DS10_00005893
eya	FBgn0000320	maker-Andromeda-snap-gene-0.1738	DS10_00001404
clt	FBgn0000326	maker-Draco-snap-gene-0.2778	DS10_00002989
cm	FBgn0000330	maker-Gemini-snap-gene-0.3868	DS10_00005280
cn	FBgn0000337	maker-Draco-augustus-gene-0.1075	DS10_00002890
cni	FBgn0000339	maker-Andromeda-augustus-gene-0.2384	DS10_00001757
comt	FBgn0000346	maker-Contig_7-snap-gene-0.2568	DS10_00006337
cort	FBgn0000351	augustus_masked-Andromeda-processed-gene-0.672_1_1	NA
cos	FBgn0000352	maker-Contig_5-snap-gene-0.5536	DS10_00005652
Cp15	FBgn0000355	maker-Cepheus-snap-gene-0.6195	DS10_00003769
Cp16	FBgn0000356	maker-Cepheus-snap-gene-0.6193	DS10_00003771
Cp18	FBgn0000357	maker-Cepheus-snap-gene-0.6196	DS10_00003768
Cp19	FBgn0000358	maker-Cepheus-snap-gene-0.6194	DS10_00003770
Cp36	FBgn0000359	snap_masked-Contig_7-processed-gene-0.1707	DS10_00006850
Cp38	FBgn0000360	snap_masked-Contig_7-processed-gene-0.1706	DS10_00006851
crc	FBgn0000370	maker-Andromeda-snap-gene-0.2224	DS10_00001343
crm	FBgn0000376	maker-Contig_11-snap-gene-0.354	DS10_00006057
crn	FBgn0000377	maker-Gemini-snap-gene-0.3247	DS10_00005234
csw	FBgn0000382	maker-Gemini-augustus-gene-0.2672	DS10_00005257
cv-2	FBgn0000395	maker-Draco-snap-gene-0.2308	DS10_00002228
CycB	FBgn0000405	maker-Draco-augustus-gene-0.686	DS10_00002142
Cyt-b5-r	FBgn0000406	maker-Andromeda-snap-gene-1.7449	DS10_00000509
Cyt-c-p	FBgn0000409	augustus_masked-Andromeda-processed-gene-1.6794	DS10_00000495
D	FBgn0000411	snap_masked-Cepheus-processed-gene-0.426	DS10_00004041
D1	FBgn0000412	maker-Contig_13-augustus-gene-0.1977	DS10_00010293
Dab	FBgn0000414	maker-Cepheus-snap-gene-1.6602	DS10_00010847
Sap-r	FBgn0000416	maker-Contig_9-augustus-gene-0.2427_1	DS10_00009145
Ddc	FBgn0000422	maker-Andromeda-snap-gene-1.7046	DS10_00001259
SmF	FBgn0000426	augustus_masked-Draco-processed-gene-0.5011	DS10_00002583
dec-1	FBgn0000427	maker-Contig_7-augustus-gene-0.2624_1	DS10_00007017
Dfd	FBgn0000439	NA	DS10_00011666
Pkg21D	FBgn0000442	maker-Andromeda-augustus-gene-1.9044	DS10_00000079
Dhod	FBgn0000447	maker-Contig_13-snap-gene-0.1584	DS10_00011424
Hr46	FBgn0000448	snap_masked-Draco-processed-gene-0.10012	NA
dib	FBgn0000449	maker-Cepheus-snap-gene-1.5737	DS10_00007571
ect	FBgn0000451	maker-Cepheus-snap-gene-0.5630	DS10_00003930
Dip-C	FBgn0000455	snap_masked-Contig_10-processed-gene-0.2326	DS10_00009019
disco	FBgn0000459	augustus_masked-Gemini-processed-gene-0.490	DS10_00007343
Dl	FBgn0000463	maker-Contig_10-snap-gene-0.400	DS10_00010793
Lar	FBgn0000464	maker-Andromeda-augustus-gene-1.8667	DS10_00001009
Cyp6a2	FBgn0000473	maker-Contig_5-exonerate_protein2genome-gene-0.2255	DS10_00005601
DNaseII	FBgn0000477	maker-Contig_22-augustus-gene-0.883	DS10_00007458
dnc	FBgn0000479	maker-Contig_11-snap-gene-0.243	DS10_00006087
dor	FBgn0000482	maker-Gemini-snap-gene-0.3182	DS10_00005139
Pka-C3	FBgn0000489	maker-Cepheus-augustus-gene-1.4976	DS10_00012094
dpp	FBgn0000490	snap_masked-Andromeda-processed-gene-1.864	DS10_00000303
Dr	FBgn0000492	maker-Contig_6-snap-gene-0.2947	DS10_00011574
ds	FBgn0000497	maker-Andromeda-snap-gene-1.7711	DS10_00000071
dsh	FBgn0000499	snap_masked-Gemini-processed-gene-0.5763	DS10_00005388
dsx_M	FBgn0000504_M	dsx.M	NA
dwg	FBgn0000520	maker-Contig_11-snap-gene-0.231	DS10_00006054
dx	FBgn0000524	maker-Gemini-augustus-gene-0.2573	DS10_00005036
e	FBgn0000527	maker-Contig_10-snap-gene-0.748	DS10_00012996
bsh	FBgn0000529	maker-Andromeda-snap-gene-1.7941	DS10_00001001
ea	FBgn0000533	augustus_masked-Contig_16-processed-gene-0.1921	DS10_00010760
eag	FBgn0000535	maker-Contig_7-augustus-gene-0.2992	DS10_00006264
eas	FBgn0000536	maker-Gemini-augustus-gene-0.2845	DS10_00007338
E(bx)	FBgn0000541	maker-Contig_18-snap-gene-0.1775	DS10_00004633
ecd	FBgn0000543	maker-Cepheus-snap-gene-0.5829	DS10_00004406
EcR	FBgn0000546	maker-Contig_5-snap-gene-0.5374	DS10_00006508
ed	FBgn0000547	snap_masked-Andromeda-processed-gene-1.1046	DS10_00000116
Edg78E	FBgn0000551	maker-Cepheus-snap-gene-0.5922	DS10_00004255
Ef1alpha48D	FBgn0000556	augustus_masked-Draco-processed-gene-0.5078	DS10_00002426
Ef1alpha100E	FBgn0000557	maker-Contig_9-snap-gene-0.2106	DS10_00007402
EF2	FBgn0000559	maker-Andromeda-augustus-gene-0.2546	DS10_00001360
eg	FBgn0000560	maker-Cepheus-snap-gene-1.6332	DS10_00013033
egl	FBgn0000562	maker-Draco-snap-gene-0.2347	DS10_00002162
Eh	FBgn0000564	maker-Contig_6-snap-gene-0.2497	NA
Eip71CD	FBgn0000565	maker-Cepheus-snap-gene-1.6900_1	DS10_00011298
Eip55E	FBgn0000566	snap_masked-Contig_5-processed-gene-0.921	DS10_00005704
Eip74EF	FBgn0000567	maker-Cepheus-augustus-gene-1.4919	NA
Eip75B	FBgn0000568	maker-Cepheus-augustus-gene-1.4895	DS10_00008917
ems	FBgn0000576	maker-Contig_6-augustus-gene-0.3442	NA
en	FBgn0000577	maker-Draco-augustus-gene-0.1284	DS10_00002459
ena	FBgn0000578	maker-Contig_5-snap-gene-0.5188	DS10_00005825
Eno	FBgn0000579	maker-Andromeda-exonerate_est2genome-gene-1.5083	DS10_00000765
E(Pc)	FBgn0000581	maker-Draco-snap-gene-0.2161	DS10_00002461
Est-6	FBgn0000592	maker-Cepheus-snap-gene-0.5526_1	DS10_00004134
eve	FBgn0000606	maker-Draco-snap-gene-0.1914	DS10_00002906
exd	FBgn0000611	maker-Gemini-snap-gene-0.4096	NA
exu	FBgn0000615	augustus_masked-Draco-processed-gene-0.4956	DS10_00002698
e(y)1	FBgn0000617	maker-Gemini-snap-gene-0.3153	DS10_00005100
e(y)2	FBgn0000618	augustus_masked-Gemini-processed-gene-0.377	DS10_00005363
eyg	FBgn0000625	snap_masked-Cepheus-processed-gene-0.1028	DS10_00004115
E(z)	FBgn0000629	maker-Cepheus-augustus-gene-0.4833	DS10_00003956
fas	FBgn0000633	maker-Contig_5-snap-gene-0.5355	DS10_00006548
Fas2	FBgn0000635	snap_masked-Gemini-processed-gene-0.4916	DS10_00008349
Fas3	FBgn0000636	maker-Andromeda-augustus-gene-1.9151	DS10_00001169
Fbp1	FBgn0000639	maker-Cepheus-snap-gene-0.5571	DS10_00004039
Fbp2	FBgn0000640	maker-Andromeda-snap-gene-0.2102	DS10_00001577
Fcp3C	FBgn0000644	maker-Contig_11-snap-gene-0.363_2	DS10_00006083
fj	FBgn0000658	snap_masked-Contig_5-processed-gene-0.962	DS10_00005747
fkh	FBgn0000659	NA	DS10_00013343
fl(2)d	FBgn0000662	maker-Contig_5-snap-gene-0.5838	DS10_00006542
Actn	FBgn0000667	augustus_masked-Gemini-processed-gene-0.806	DS10_00005180
fliI	FBgn0000709	maker-Gemini-snap-gene-0.3592	DS10_00004818
FMRFa	FBgn0000715	snap_masked-Draco-processed-gene-0.9901	DS10_00002915
fog	FBgn0000719	NA	DS10_00008036
for	FBgn0000721	maker-Andromeda-snap-gene-1.8012_2	DS10_00000897
FER	FBgn0000723	maker-Contig_13-snap-gene-0.1523	NA
gd	FBgn0000808	maker-Gemini-snap-gene-0.4061_2	NA
fs(1)K10	FBgn0000810	maker-Gemini-snap-gene-0.3834_2	NA
png	FBgn0000826	snap_masked-Gemini-processed-gene-0.4485	DS10_00004970
fs(1)Ya	FBgn0000927	maker-Contig_11-snap-gene-0.232	DS10_00006053
fs(1)Yb	FBgn0000928	maker-Contig_11-snap-gene-0.230	DS10_00006052
tj	FBgn0000964	maker-Andromeda-exonerate_protein2genome-gene-1.2556	DS10_00001032
dup	FBgn0000996	maker-Contig_5-snap-gene-0.5419	DS10_00005507
ft	FBgn0001075	maker-Andromeda-augustus-gene-1.9588	DS10_00000107
ftz	FBgn0001077	maker-Contig_8-snap-gene-0.679	DS10_00012124
ftz-f1	FBgn0001078	maker-Cepheus-augustus-gene-1.5548	DS10_00011809
fu	FBgn0001079	augustus_masked-Contig_19-processed-gene-0.160	DS10_00008991
fw	FBgn0001083	augustus_masked-Gemini-processed-gene-0.1023_2	DS10_00007306
fy	FBgn0001084	maker-Andromeda-augustus-gene-1.9490	DS10_00000357
fzy	FBgn0001086	maker-Andromeda-augustus-gene-0.2720	DS10_00001758
g	FBgn0001087	maker-Gemini-augustus-gene-0.2789	DS10_00008393
bnb	FBgn0001090	augustus_masked-Contig_19-processed-gene-0.86	DS10_00009004
Gapdh1	FBgn0001091	snap_masked-Draco-processed-gene-0.11038	DS10_00002887
Gapdh2	FBgn0001092	augustus_masked-Gemini-processed-gene-0.1047	DS10_00005884
Gdh	FBgn0001098	maker-Contig_16-snap-gene-0.1312	DS10_00012023
Galphai	FBgn0001104	maker-Cepheus-snap-gene-0.5456	DS10_00004228
Gbeta13F	FBgn0001105	augustus_masked-Gemini-processed-gene-0.1048	DS10_00005885
Gl	FBgn0001108	snap_masked-Cepheus-processed-gene-0.1095	DS10_00004018
Gld	FBgn0001112	augustus_masked-Contig_8-processed-gene-0.884	NA
Glt	FBgn0001114	maker-Andromeda-snap-gene-0.1352	DS10_00011368
gnu	FBgn0001120	maker-Cepheus-augustus-gene-0.4785	DS10_00004084
Galphao	FBgn0001122	maker-Draco-snap-gene-0.2881	NA
Galphas	FBgn0001123	maker-Contig_5-snap-gene-0.5399_1	DS10_00005483
Got1	FBgn0001124	augustus_masked-Draco-processed-gene-0.4751_1_1	NA
Got2	FBgn0001125	maker-Andromeda-snap-gene-1.7295	DS10_00000793
Gpdh	FBgn0001128	NA	DS10_00012073
grau	FBgn0001133	augustus_masked-Draco-processed-gene-0.4945_1	DS10_00002735
Grd	FBgn0001134	maker-Cepheus-snap-gene-1.6770	NA
grk	FBgn0001137	maker-Andromeda-snap-gene-1.8312_1	DS10_00000352
grn	FBgn0001138	maker-Contig_157-snap-gene-0.74	NA
gro	FBgn0001139	maker-Contig_9-snap-gene-0.1959	NA
Gs1	FBgn0001142	snap_masked-Andromeda-processed-gene-1.2238	DS10_00000005
Gs2	FBgn0001145	snap_masked-Gemini-processed-gene-0.5755	DS10_00005377
gsb-n	FBgn0001147	maker-Draco-augustus-gene-0.5	DS10_00003618
gsb	FBgn0001148	maker-Draco-snap-gene-0.2427	DS10_00003619
gt	FBgn0001150	augustus_masked-Gemini-processed-gene-0.287_2	DS10_00005218
h	FBgn0001168	maker-Cepheus-augustus-gene-0.5278	DS10_00003765
H	FBgn0001169	maker-Contig_6-augustus-gene-0.3785	DS10_00012670
halo	FBgn0001174	maker-Andromeda-exonerate_protein2genome-gene-1.2783	DS10_00000752
hay	FBgn0001179	maker-Cepheus-augustus-gene-0.5202_2	DS10_00003955
hb	FBgn0001180	maker-Contig_13-snap-gene-0.1577	DS10_00011411
her	FBgn0001185	maker-Andromeda-augustus-gene-1.9431_2	DS10_00000488
Hex-A	FBgn0001186	snap_masked-Gemini-processed-gene-0.5356	DS10_00004927
Hex-C	FBgn0001187	augustus_masked-Contig_5-processed-gene-0.3939	DS10_00005493
hfw	FBgn0001189	maker-Gemini-snap-gene-0.3183	DS10_00005141
hk	FBgn0001202	maker-Andromeda-snap-gene-1.7057	DS10_00001241
Hmr	FBgn0001206	maker-Contig_11-snap-gene-0.194	DS10_00005987
Hn	FBgn0001208	maker-Cepheus-snap-gene-1.5870	DS10_00007799
Hrb98DE	FBgn0001215	maker-Contig_22-snap-gene-0.1004	NA
Hsc70-1	FBgn0001216	snap_masked-Cepheus-processed-gene-0.1092	DS10_00004023
Hsc70-2	FBgn0001217	augustus_masked-Contig_44-processed-gene-0.273_2	DS10_00012807
Hsc70-3	FBgn0001218	maker-Contig_7-augustus-gene-0.2780	DS10_00006287
Hsc70-5	FBgn0001220	maker-Draco-snap-gene-0.2137	DS10_00002501
Hsf	FBgn0001222	maker-Draco-augustus-gene-0.225	DS10_00003131
Hsp22	FBgn0001223	augustus_masked-Cepheus-processed-gene-0.4510	DS10_00003839
Hsp23	FBgn0001224	maker-Cepheus-snap-gene-0.6148	DS10_00003842
Hsp26	FBgn0001225	augustus_masked-Cepheus-processed-gene-0.4139	NA
Hsp27	FBgn0001226	augustus_masked-Cepheus-processed-gene-0.4506	DS10_00003843
Hsp67Ba	FBgn0001227	snap_masked-Cepheus-processed-gene-0.626	NA
Hsp67Bb	FBgn0001228	maker-Cepheus-snap-gene-0.6149	DS10_00003838
Hsp67Bc	FBgn0001229	snap_masked-Cepheus-processed-gene-0.630_1	NA
Hsp68	FBgn0001230	augustus_masked-Contig_16-processed-gene-0.1816	DS10_00008963
Hsp83	FBgn0001233	augustus_masked-Cepheus-processed-gene-1.7094	DS10_00007878
Ide	FBgn0001247	NA	DS10_00007167
Idh	FBgn0001248	maker-Cepheus-snap-gene-0.5753	DS10_00003729
if	FBgn0001250	maker-Contig_11-augustus-gene-0.90	DS10_00006490
ImpE1	FBgn0001253	maker-Cepheus-augustus-gene-0.5300	DS10_00003730
ImpE2	FBgn0001254	augustus_masked-Cepheus-processed-gene-1.7694	NA
ImpE3	FBgn0001255	maker-Contig_10-augustus-gene-0.138_1	DS10_00012492
ImpL1	FBgn0001256	maker-Cepheus-augustus-gene-1.5382	DS10_00010534
ImpL2	FBgn0001257	maker-Cepheus-snap-gene-1.6471	DS10_00010056
ImpL3	FBgn0001258	maker-Cepheus-augustus-gene-0.4728	DS10_00004189
in	FBgn0001259	snap_masked-Cepheus-processed-gene-1.3809	DS10_00007169
inaD	FBgn0001263	maker-Draco-augustus-gene-0.684	DS10_00002148
inv	FBgn0001269	snap_masked-Draco-processed-gene-0.10216	NA
janA	FBgn0001280	maker-Contig_9-augustus-gene-0.2473_1	NA
Jon44E	FBgn0001285	augustus_masked-Contig_5-processed-gene-0.4134	NA
Jra	FBgn0001291	maker-Draco-snap-gene-0.2906	DS10_00002781
kar	FBgn0001296	augustus_masked-Contig_10-processed-gene-0.884_2	DS10_00011510
kay	FBgn0001297	maker-Contig_9-snap-gene-0.2244	DS10_00008484
kel	FBgn0001301	maker-Andromeda-augustus-gene-1.8598	DS10_00001157
Khc	FBgn0001308	maker-Draco-snap-gene-0.1744	DS10_00003179
kkv	FBgn0001311	maker-Contig_8-snap-gene-0.535	DS10_00010487
klar	FBgn0001316	maker-Contig_18-snap-gene-0.1611	DS10_00004599
kn	FBgn0001319	augustus_masked-Draco-processed-gene-0.5019	NA
kni	FBgn0001320	maker-Cepheus-augustus-gene-0.5032	DS10_00004322
knk	FBgn0001321	maker-Contig_56-augustus-gene-0.444	DS10_00007732
knrl	FBgn0001323	maker-Cepheus-snap-gene-0.5876	DS10_00004324
kto	FBgn0001324	augustus_masked-Cepheus-processed-gene-1.7767_1	DS10_00007195
Kr	FBgn0001325	snap_masked-Draco-processed-gene-0.10551	DS10_00003627
kz	FBgn0001330	maker-Gemini-augustus-gene-0.2205	DS10_00005237
l(1)1Bi	FBgn0001341	maker-Gemini-snap-gene-0.3507	DS10_00004663
egh	FBgn0001404	maker-Gemini-snap-gene-0.3825	DS10_00005208
l(1)10Bb	FBgn0001491	maker-Contig_7-snap-gene-0.2092	DS10_00006929
Hlc	FBgn0001565	maker-Contig_34-augustus-gene-0.49	DS10_00008239
Grip91	FBgn0001612	maker-Gemini-snap-gene-0.4014	NA
ifc	FBgn0001941	maker-Contig_29-augustus-gene-0.173	DS10_00012774
eIF-4a	FBgn0001942	NA	DS10_00009632
Arpc1	FBgn0001961	maker-Andromeda-snap-gene-0.1564	NA
Sos	FBgn0001965	maker-Andromeda-augustus-gene-0.2741	DS10_00001716
NimC3	FBgn0001967	maker-Andromeda-exonerate_protein2genome-gene-1.2679	DS10_00000863
Pgant35A	FBgn0001970	maker-Andromeda-exonerate_protein2genome-gene-1.3936	DS10_00000883
l(2)35Bd	FBgn0001974	maker-Andromeda-snap-gene-1.8414	DS10_00000188
stc	FBgn0001978	maker-Andromeda-snap-gene-1.8405	DS10_00000201
esg	FBgn0001981	maker-Andromeda-exonerate_protein2genome-gene-1.4656	DS10_00000219
wor	FBgn0001983	maker-Andromeda-exonerate_protein2genome-gene-1.3296	DS10_00000221
l(2)35Df	FBgn0001986	maker-Andromeda-snap-gene-1.7990	DS10_00000928
Gli	FBgn0001987	maker-Andromeda-snap-gene-1.7233	DS10_00000929
ND-B17	FBgn0001989	maker-Andromeda-snap-gene-1.7235	DS10_00000927
wek	FBgn0001990	maker-Andromeda-snap-gene-1.7231	DS10_00000931
Ca-alpha1D	FBgn0001991	maker-Andromeda-augustus-gene-1.9234	DS10_00000955
Cyp303a1	FBgn0001992	snap_masked-Andromeda-processed-gene-0.3840	DS10_00001749
crp	FBgn0001994	maker-Andromeda-snap-gene-1.7216	DS10_00000963
l(2)37Bb	FBgn0002021	maker-Andromeda-snap-gene-1.7052	DS10_00001247
Catsup	FBgn0002022	maker-Andromeda-snap-gene-1.7812	DS10_00001243
Lim3	FBgn0002023	maker-Andromeda-augustus-gene-1.8555_1_1	NA
l(2)37Cc	FBgn0002031	maker-Andromeda-snap-gene-1.7044_2	NA
CG10561	FBgn0002036	augustus_masked-Andromeda-processed-gene-1.6476_1	DS10_00001258
swm	FBgn0002044	augustus_masked-Andromeda-processed-gene-1.6018_1	NA
Aats-asp	FBgn0002069	maker-Contig_5-snap-gene-0.5627	DS10_00005778
l(2)gl	FBgn0002121	maker-Andromeda-snap-gene-1.7755	DS10_00010378
l(2)tid	FBgn0002174	maker-Draco-snap-gene-0.3264	DS10_00002159
dre4	FBgn0002183	augustus_masked-Contig_18-processed-gene-0.187_2	DS10_00004437
l(3)73Ah	FBgn0002283	maker-Cepheus-snap-gene-1.6606	DS10_00010088
Prosbeta6	FBgn0002284	maker-Cepheus-snap-gene-1.5904	DS10_00010083
sas	FBgn0002306	maker-Contig_8-augustus-gene-0.227	NA
l(3)87Df	FBgn0002354	snap_masked-Contig_44-processed-gene-0.115_1_1	DS10_00011969
dco	FBgn0002413	maker-Contig_9-snap-gene-0.1848	NA
hyd	FBgn0002431	maker-Contig_6-snap-gene-0.3151	DS10_00009417
l(3)mbn	FBgn0002440	maker-Cepheus-snap-gene-0.5501	DS10_00004164
l(3)mbt	FBgn0002441	maker-Contig_22-augustus-gene-0.931	DS10_00010132
sti	FBgn0002466	maker-Cepheus-snap-gene-1.6917	DS10_00011852
pho	FBgn0002521	maker-Contig_17-snap-gene-0.414	NA
lace	FBgn0002524	maker-Andromeda-snap-gene-1.7998	DS10_00000911
Lam	FBgn0002525	maker-Andromeda-snap-gene-1.7146	DS10_00001076
LanA	FBgn0002526	maker-Cepheus-snap-gene-0.5490	DS10_00004180
Lcp1	FBgn0002531	maker-Contig_5-snap-gene-0.5244	DS10_00006749
Lcp2	FBgn0002533	snap_masked-Contig_5-processed-gene-0.505	DS10_00006750
Lcp3	FBgn0002534	maker-Contig_5-snap-gene-0.5712	DS10_00006751
Lcp4	FBgn0002535	maker-Contig_5-snap-gene-0.5713	DS10_00006752
lds	FBgn0002542	maker-Contig_8-augustus-gene-0.199	DS10_00011891
robo2	FBgn0002543	maker-Andromeda-augustus-gene-1.8763	DS10_00000743
lin	FBgn0002552	maker-Contig_5-snap-gene-0.5673	DS10_00005854
l(1)sc	FBgn0002561	NA	DS10_00005313
Lsp1beta	FBgn0002563	maker-Andromeda-snap-gene-1.8458	NA
Lsp1gamma	FBgn0002564	maker-Contig_18-augustus-gene-0.1387	DS10_00004610
Lsp2	FBgn0002565	augustus_masked-Cepheus-processed-gene-0.4002	DS10_00004146
Mal-A2	FBgn0002569	maker-Contig_5-snap-gene-0.5710	DS10_00006756
Mal-A1	FBgn0002570	maker-Contig_5-snap-gene-0.5242	DS10_00006755
Mal-A3	FBgn0002571	maker-Contig_5-snap-gene-0.5240_1_2	DS10_00006759
sens	FBgn0002573	maker-Cepheus-snap-gene-1.6022	DS10_00010530
lz	FBgn0002576	maker-Gemini-augustus-gene-0.2534	NA
m	FBgn0002577	maker-Contig_7-augustus-gene-0.3001	DS10_00006293
Kaz-m1	FBgn0002578	maker-Contig_9-snap-gene-0.1956	DS10_00013106
RpL36	FBgn0002579	NA	DS10_00006960
RpS5a	FBgn0002590	maker-Contig_7-snap-gene-0.2594	DS10_00006393
E(spl)m2-BFM	FBgn0002592	augustus_masked-Contig_9-processed-gene-0.3169	DS10_00013107
RpLP1	FBgn0002593	maker-Andromeda-snap-gene-1.8493	DS10_00000042
RpL19	FBgn0002607	maker-Draco-snap-gene-0.1487_1	DS10_00003610
E(spl)m3-HLH	FBgn0002609	maker-Contig_9-snap-gene-0.1957_1	DS10_00008558
RpL32	FBgn0002626	maker-Contig_9-snap-gene-0.1911	DS10_00012899
E(spl)m4-BFM	FBgn0002629	augustus_masked-Contig_9-processed-gene-0.3170	DS10_00008557
E(spl)m5-HLH	FBgn0002631	augustus_masked-Contig_9-processed-gene-0.3171	DS10_00008556
E(spl)m7-HLH	FBgn0002633	maker-Contig_9-snap-gene-0.1957_2_1	DS10_00008554
Rcc1	FBgn0002638	maker-Cepheus-exonerate_protein2genome-gene-1.602	DS10_00008150
mal	FBgn0002641	maker-Gemini-snap-gene-0.3617	NA
mam	FBgn0002643	maker-Draco-augustus-gene-0.1275_1	DS10_00002479
Map205	FBgn0002645	maker-Contig_401-augustus-gene-0.15	NA
twe	FBgn0002673	snap_masked-Andromeda-processed-gene-1.310	DS10_00000961
mei-9	FBgn0002707	maker-Gemini-snap-gene-0.3344	DS10_00005447
mei-218	FBgn0002709	snap_masked-Contig_7-processed-gene-0.1999	DS10_00006391
mei-S332	FBgn0002715	NA	DS10_00003521
mei-W68	FBgn0002716	augustus_masked-Draco-processed-gene-0.5260_2	DS10_00002050
Men	FBgn0002719	augustus_masked-Contig_37-processed-gene-0.103	NA
Met	FBgn0002723	maker-Contig_7-snap-gene-0.2549	DS10_00006313
E(spl)malpha-BFM	FBgn0002732	snap_masked-Contig_9-processed-gene-0.1149	DS10_00012121
E(spl)mbeta-HLH	FBgn0002733	snap_masked-Contig_9-processed-gene-0.1606	DS10_00008559
E(spl)mdelta-HLH	FBgn0002734	maker-Contig_9-snap-gene-0.1955_1	NA
E(spl)mgamma-HLH	FBgn0002735	maker-Contig_9-snap-gene-0.1955_2	DS10_00012120
mago	FBgn0002736	maker-Draco-snap-gene-0.2922	DS10_00002753
Mlc1	FBgn0002772	augustus_masked-Contig_16-processed-gene-0.1832	NA
Mlc2	FBgn0002773	maker-Contig_9-augustus-gene-0.2462_2	NA
mle	FBgn0002774	snap_masked-Contig_5-processed-gene-0.688	DS10_00008160
msl-3	FBgn0002775	snap_masked-Cepheus-processed-gene-1.3843	DS10_00007216
mnd	FBgn0002778	maker-Cepheus-snap-gene-0.6020	DS10_00004094
mod	FBgn0002780	augustus_masked-Contig_401-processed-gene-0.10	DS10_00007426
mod(mdg4)	FBgn0002781	maker-Contig_10-augustus-gene-0.311_2	DS10_00010363
mor	FBgn0002783	maker-Contig_16-augustus-gene-0.911	NA
Rpn8	FBgn0002787	maker-Draco-snap-gene-0.2286	DS10_00002251
Mp20	FBgn0002789	maker-Contig_5-snap-gene-0.5335	DS10_00006596
mr	FBgn0002791	maker-Draco-augustus-gene-0.599	DS10_00013282
ms(3)K81	FBgn0002838	maker-Contig_9-exonerate_est2genome-gene-0.3378	DS10_00010442
sa	FBgn0002842	maker-Cepheus-snap-gene-0.5932	DS10_00004241
Acp26Aa	FBgn0002855	NA	DS10_00001298
Acp26Ab	FBgn0002856	maker-Andromeda-snap-gene-1.7782	DS10_00001299
Mst98Ca	FBgn0002865	snap_masked-Contig_22-processed-gene-0.530	DS10_00007432
mu2	FBgn0002872	maker-Contig_18-snap-gene-0.1507	DS10_00004430
mud	FBgn0002873	augustus_masked-Gemini-processed-gene-0.460	DS10_00007486
mus101	FBgn0002878	snap_masked-Gemini-processed-gene-0.4941	DS10_00008392
mus201	FBgn0002887	maker-Andromeda-snap-gene-1.7551	DS10_00000350
mus205	FBgn0002891	maker-Draco-snap-gene-0.1926	DS10_00002886
mus301	FBgn0002899	maker-Cepheus-snap-gene-0.6255	DS10_00003694
mus304	FBgn0002901	maker-Cepheus-augustus-gene-1.5412	DS10_00012355
mus308	FBgn0002905	NA	DS10_00010688
Blm	FBgn0002906	maker-Contig_9-augustus-gene-0.2790	DS10_00013287
mus312	FBgn0002909	maker-Cepheus-snap-gene-1.5841	DS10_00007240
Myb	FBgn0002914	maker-Gemini-snap-gene-0.3467	DS10_00005887
na	FBgn0002917	maker-Gemini-augustus-gene-0.2334	DS10_00007491
Atpalpha	FBgn0002921	maker-Contig_10-snap-gene-0.482	DS10_00009030
nau	FBgn0002922	maker-Contig_6-snap-gene-0.2465	DS10_00011342
ncd	FBgn0002924	snap_masked-Contig_9-processed-gene-0.1122	DS10_00008490
ndl	FBgn0002926	maker-Cepheus-snap-gene-0.5476	DS10_00004200
nec	FBgn0002930	maker-Contig_5-snap-gene-0.5529	DS10_00005637
net	FBgn0002931	maker-Andromeda-snap-gene-1.7752	DS10_00010382
neur	FBgn0002932	maker-Contig_13-snap-gene-0.1547	NA
ninaA	FBgn0002936	maker-Andromeda-snap-gene-1.8459	DS10_00000098
ninaB	FBgn0002937	maker-Contig_6-augustus-gene-0.3434	DS10_00011657
ninaC	FBgn0002938	maker-Andromeda-snap-gene-0.2151	DS10_00001502
ninaD	FBgn0002939	augustus_masked-Andromeda-processed-gene-1.6515_2	DS10_00001151
ninaE	FBgn0002940	maker-Contig_10-augustus-gene-0.39	DS10_00011751
slou	FBgn0002941	maker-Contig_8-snap-gene-0.605	NA
nkd	FBgn0002945	snap_masked-Cepheus-processed-gene-1.4408	DS10_00008831
nod	FBgn0002948	augustus_masked-Contig_19-processed-gene-0.139	DS10_00007973
nos	FBgn0002962	maker-Contig_10-snap-gene-0.644	DS10_00011901
numb	FBgn0002973	maker-Andromeda-snap-gene-0.2099	DS10_00001582
odd	FBgn0002985	maker-Andromeda-snap-gene-1.8005	DS10_00000900
okr	FBgn0002989	maker-Andromeda-snap-gene-1.8188_2	NA
or	FBgn0003008	maker-Draco-snap-gene-0.2246	DS10_00002321
ord	FBgn0003009	maker-Draco-augustus-gene-0.76	DS10_00003433
ort	FBgn0003011	augustus_masked-Contig_10-processed-gene-0.1003_2	DS10_00008416
osk	FBgn0003015	maker-Contig_13-augustus-gene-0.2162	DS10_00009497
osp	FBgn0003016	maker-Andromeda-snap-gene-1.7661	DS10_00000161
otu	FBgn0003023	maker-Contig_7-augustus-gene-0.2685	DS10_00006852
ovo	FBgn0003028	maker-Gemini-snap-gene-0.3942	DS10_00005390
pbl	FBgn0003041	maker-Cepheus-augustus-gene-1.5269	DS10_00007805
Pc	FBgn0003042	maker-Cepheus-snap-gene-0.5923	DS10_00004250
Pcl	FBgn0003044	augustus_masked-Draco-processed-gene-0.5488_2	DS10_00003132
Pcp	FBgn0003046	maker-Andromeda-snap-gene-0.2166	DS10_00001473
pcx	FBgn0003048	maker-Gemini-snap-gene-0.3835	DS10_00005239
peb	FBgn0003053	maker-Gemini-augustus-gene-0.2753	DS10_00005428
CG9757	FBgn0003060	snap_masked-Contig_6-processed-gene-0.2183	NA
Fib	FBgn0003062	maker-Draco-augustus-gene-0.85	DS10_00003406
CG2150	FBgn0003065	maker-Contig_9-exonerate_protein2genome-gene-0.18	DS10_00007408
per	FBgn0003068	maker-Gemini-snap-gene-0.2906	DS10_00004670
Pfk	FBgn0003071	maker-Draco-snap-gene-0.2905	DS10_00002784
Pgi	FBgn0003074	maker-Contig_5-snap-gene-0.5212	DS10_00005856
Pgm	FBgn0003076	maker-Cepheus-augustus-gene-1.4809	DS10_00011151
phl	FBgn0003079	maker-Gemini-augustus-gene-0.2657	DS10_00005223
phr	FBgn0003082	maker-Draco-augustus-gene-0.345	DS10_00002878
pim	FBgn0003087	maker-Andromeda-snap-gene-0.1983	DS10_00001786
pk	FBgn0003090	maker-Contig_5-augustus-gene-0.4377	DS10_00005639
Pkc98E	FBgn0003093	NA	DS10_00009496
plu	FBgn0003114	augustus_masked-Contig_5-processed-gene-0.3933_2	NA
pn	FBgn0003116	augustus_masked-Gemini-processed-gene-0.839_1	NA
pnr	FBgn0003117	maker-Contig_16-augustus-gene-0.1043	DS10_00008774
pnt	FBgn0003118	augustus_masked-Contig_6-processed-gene-0.4362	NA
polo	FBgn0003124	augustus_masked-Cepheus-processed-gene-1.7762_2_1	DS10_00007182
Poxm	FBgn0003129	maker-Contig_13-snap-gene-0.1606	DS10_00010630
Poxn	FBgn0003130	maker-Contig_5-snap-gene-0.5458	DS10_00005549
Pp1-13C	FBgn0003132	maker-Contig_7-augustus-gene-0.2753_1	DS10_00006229
Pp1alpha-96A	FBgn0003134	maker-Contig_16-augustus-gene-0.1090	NA
Ppn	FBgn0003137	maker-Contig_22-snap-gene-0.1094	DS10_00011940
PpV	FBgn0003139	maker-Gemini-snap-gene-0.3126	DS10_00005043
PpY-55A	FBgn0003140	augustus_masked-Draco-processed-gene-0.4772	DS10_00003115
pr	FBgn0003141	maker-Andromeda-snap-gene-1.7959	DS10_00000976
prd	FBgn0003145	maker-Andromeda-snap-gene-0.1416	DS10_00001991
Prm	FBgn0003149	augustus_masked-Cepheus-processed-gene-0.4166	DS10_00003772
CG2841	FBgn0003159	maker-Gemini-snap-gene-0.3231	DS10_00005221
Pu	FBgn0003162	maker-Draco-snap-gene-0.3140	DS10_00002372
put	FBgn0003169	maker-Contig_6-augustus-gene-0.3234	DS10_00012246
pwn	FBgn0003174	maker-Contig_5-snap-gene-0.5086	DS10_00005648
px	FBgn0003175	maker-Draco-augustus-gene-0.709	DS10_00002106
qua	FBgn0003187	maker-Andromeda-augustus-gene-1.8607	DS10_00001125
r	FBgn0003189	maker-Contig_7-snap-gene-0.2212	DS10_00006195
ras	FBgn0003204	maker-Contig_7-snap-gene-0.2334	DS10_00007044
Ras85D	FBgn0003205	maker-Contig_6-snap-gene-0.2424	NA
Ras64B	FBgn0003206	maker-Cepheus-snap-gene-1.5746	DS10_00010041
raw	FBgn0003209	maker-Andromeda-snap-gene-0.1776	DS10_00011361
rb	FBgn0003210	maker-Gemini-snap-gene-0.3338	DS10_00005438
rdgB	FBgn0003218	maker-Gemini-snap-gene-0.3384	DS10_00008401
rec	FBgn0003227	maker-Contig_16-snap-gene-0.1219	DS10_00008801
ref(2)P	FBgn0003231	maker-Andromeda-snap-gene-1.7188	DS10_00001019
Rh2	FBgn0003248	maker-Contig_10-augustus-gene-0.229	NA
Rh3	FBgn0003249	augustus_masked-Contig_10-processed-gene-0.816	NA
Rh4	FBgn0003250	maker-Cepheus-snap-gene-1.5889	DS10_00009675
rib	FBgn0003254	snap_masked-Contig_5-processed-gene-0.411	DS10_00005834
rk	FBgn0003255	maker-Andromeda-snap-gene-0.1555	DS10_00001737
Rm62	FBgn0003261	snap_masked-Contig_8-processed-gene-0.2530	DS10_00011758
ro	FBgn0003267	maker-Contig_9-snap-gene-0.2289	DS10_00012341
rod	FBgn0003268	maker-Contig_9-snap-gene-0.2118	DS10_00007387
amos	FBgn0003270	maker-Andromeda-exonerate_protein2genome-gene-1.2401	DS10_00001187
RpLP2	FBgn0003274	augustus_masked-Contig_5-processed-gene-0.3765	DS10_00005842
RpII18	FBgn0003275	maker-Contig_8-snap-gene-0.785	DS10_00009242
RpII215	FBgn0003277	maker-Gemini-snap-gene-0.3312	DS10_00005367
RpI135	FBgn0003278	maker-Andromeda-snap-gene-1.8495	DS10_00000038
RpL4	FBgn0003279	maker-Contig_6-snap-gene-0.2863_2	DS10_00009592
rst	FBgn0003285	maker-Contig_11-augustus-gene-0.138	DS10_00006076
rt	FBgn0003292	maker-Cepheus-snap-gene-1.6831	DS10_00012620
ru	FBgn0003295	maker-Contig_18-snap-gene-0.1695	DS10_00004514
run	FBgn0003300	maker-Gemini-snap-gene-0.3609	DS10_00004857
rut	FBgn0003301	augustus_masked-Gemini-processed-gene-0.1010	DS10_00007287
ry	FBgn0003308	snap_masked-Contig_44-processed-gene-0.115_1_2	DS10_00011970
S	FBgn0003310	maker-Andromeda-snap-gene-1.7333	DS10_00000707
sad	FBgn0003312	maker-Contig_9-augustus-gene-0.2568	DS10_00009905
sala	FBgn0003313	NA	DS10_00001925
sax	FBgn0003317	maker-Draco-augustus-gene-0.343	DS10_00002884
sbr	FBgn0003321	snap_masked-Contig_7-processed-gene-0.1126	DS10_00013372
sca	FBgn0003326	maker-Contig_5-snap-gene-0.5309	DS10_00006636
Sce	FBgn0003330	maker-Contig_16-snap-gene-0.1329	DS10_00013241
Scm	FBgn0003334	maker-Contig_6-snap-gene-0.2404	NA
sd	FBgn0003345	maker-Gemini-augustus-gene-0.2864	DS10_00005894
RanGAP	FBgn0003346	maker-Andromeda-snap-gene-1.7556	DS10_00000344
Jon99Ciii	FBgn0003357	snap_masked-Contig_9-processed-gene-0.1571	NA
Jon99Ci	FBgn0003358	maker-Contig_9-snap-gene-0.1926	DS10_00008514
sesB	FBgn0003360	maker-Contig_7-snap-gene-0.2130	NA
sev	FBgn0003366	maker-Contig_7-augustus-gene-0.2661	DS10_00006897
sgg	FBgn0003371	maker-Gemini-augustus-gene-0.1939	DS10_00004668
Sgs4	FBgn0003374	maker-Contig_11-snap-gene-0.242	NA
Sgs7	FBgn0003377	NA	DS10_00012713
Sgs8	FBgn0003378	maker-Cepheus-exonerate_protein2genome-gene-1.2136	DS10_00012714
Sh	FBgn0003380	maker-Gemini-snap-gene-0.3906	DS10_00005349
sha	FBgn0003382	maker-Draco-augustus-gene-0.1172	DS10_00002683
Shaw	FBgn0003386	maker-Andromeda-snap-gene-1.7667	DS10_00000140
shd	FBgn0003388	augustus_masked-Cepheus-processed-gene-0.4405_2	DS10_00004066
shf	FBgn0003390	maker-Gemini-snap-gene-0.3111	DS10_00005013
shg	FBgn0003391	maker-Draco-snap-gene-0.2008	DS10_00002740
shi	FBgn0003392	maker-Gemini-snap-gene-0.4104	DS10_00005879
shn	FBgn0003396	maker-Draco-augustus-gene-0.1183	DS10_00002649
shu	FBgn0003401	maker-Draco-snap-gene-0.2340	DS10_00002173
sisA	FBgn0003411	augustus_masked-Contig_7-processed-gene-0.3521	DS10_00006928
skd	FBgn0003415	augustus_masked-Cepheus-processed-gene-0.4296	DS10_00004286
sl	FBgn0003416	maker-Gemini-augustus-gene-0.2836	DS10_00007322
slgA	FBgn0003423	maker-Contig_34-augustus-gene-0.40	DS10_00008238
slo	FBgn0003429	maker-Contig_49-snap-gene-0.177	DS10_00008739
slp1	FBgn0003430	snap_masked-Andromeda-processed-gene-1.1031	DS10_00000128
sm	FBgn0003435	maker-Draco-augustus-gene-0.1470	DS10_00002038
smo	FBgn0003444	maker-Andromeda-augustus-gene-1.9627	DS10_00000026
sn	FBgn0003447	maker-Contig_7-augustus-gene-0.2838	DS10_00007041
sna	FBgn0003448	maker-Andromeda-exonerate_protein2genome-gene-1.3295	DS10_00000223
snf	FBgn0003449	maker-Contig_7-snap-gene-0.2381	DS10_00006945
snk	FBgn0003450	NA	DS10_00011972
stwl	FBgn0003459	maker-Cepheus-snap-gene-0.5564	DS10_00004052
Sod	FBgn0003462	maker-Cepheus-snap-gene-1.6806	DS10_00007774
sog	FBgn0003463	maker-Gemini-snap-gene-0.3485	DS10_00005928
sol	FBgn0003464	maker-Gemini-snap-gene-0.3590	DS10_00004815
spir	FBgn0003475	maker-Andromeda-snap-gene-0.1554	DS10_00001739
spn-A	FBgn0003479	maker-Contig_9-snap-gene-0.1909	DS10_00012962
spn-B	FBgn0003480	maker-Contig_6-augustus-gene-0.3547	DS10_00009625
spn-D	FBgn0003482	snap_masked-Contig_9-processed-gene-0.1256_2	NA
spn-E	FBgn0003483	maker-Contig_16-snap-gene-0.1412	DS10_00008795
spo	FBgn0003486	maker-Cepheus-exonerate_protein2genome-gene-1.632	DS10_00008111
spz	FBgn0003495	augustus_masked-Contig_9-processed-gene-0.3208	NA
sr	FBgn0003499	maker-Contig_22-augustus-gene-0.879	DS10_00009771
Btk29A	FBgn0003502	maker-Andromeda-augustus-gene-1.9478	DS10_00000391
Sry-alpha	FBgn0003510	augustus_masked-Contig_9-processed-gene-0.3134_1	NA
Sry-beta	FBgn0003511	augustus_masked-Contig_9-processed-gene-0.3134_2	DS10_00012897
Sry-delta	FBgn0003512	snap_masked-Contig_9-processed-gene-0.1553	DS10_00012898
ss	FBgn0003513	maker-Contig_33-augustus-gene-0.299	DS10_00010463
sqh	FBgn0003514	maker-Contig_7-augustus-gene-0.2923	DS10_00006826
st	FBgn0003515	maker-Cepheus-augustus-gene-1.5303	DS10_00010096
sta	FBgn0003517	maker-Gemini-snap-gene-0.3774	DS10_00005132
stau	FBgn0003520	snap_masked-Draco-processed-gene-0.9700	DS10_00003128
stil	FBgn0003527	snap_masked-Contig_5-processed-gene-0.565	NA
sub	FBgn0003545	maker-Draco-augustus-gene-0.247	DS10_00003093
Su(dx)	FBgn0003557	maker-Andromeda-snap-gene-1.7172	DS10_00001043
su(f)	FBgn0003559	snap_masked-Contig_15-processed-gene-0.256	DS10_00010561
su(Hw)	FBgn0003567	snap_masked-Contig_6-processed-gene-0.2266	DS10_00013292
su(sable)	FBgn0003575	maker-Gemini-snap-gene-0.3508	DS10_00004661
Su(var)3-7	FBgn0003598	maker-Contig_176-augustus-gene-0.173	NA
Su(var)205	FBgn0003607	maker-Andromeda-snap-gene-1.8286	DS10_00000402
Su(var)2-10	FBgn0003612	snap_masked-Draco-processed-gene-0.10763	NA
su(w[a])	FBgn0003638	snap_masked-Gemini-processed-gene-0.4201_1	DS10_00004704
svp	FBgn0003651	maker-Contig_33-augustus-gene-0.279	DS10_00009368
swa	FBgn0003655	maker-Gemini-snap-gene-0.3127	DS10_00005045
Syb	FBgn0003660	maker-Draco-snap-gene-0.1976	DS10_00002796
T-cp1	FBgn0003676	maker-Contig_13-snap-gene-0.1896	DS10_00011776
term	FBgn0003683	maker-Cepheus-exonerate_protein2genome-gene-1.730	DS10_00011266
Tbp	FBgn0003687	maker-Draco-augustus-gene-0.69	DS10_00003466
thr	FBgn0003701	maker-Draco-snap-gene-0.1802	DS10_00003109
tipE	FBgn0003710	maker-Cepheus-augustus-gene-1.4647	NA
tko	FBgn0003714	NA	DS10_00005217
tkv	FBgn0003716	NA	DS10_00000252
tld	FBgn0003719	maker-Contig_49-augustus-gene-0.34_2	NA
tll	FBgn0003720	snap_masked-Contig_9-processed-gene-0.1493	DS10_00012014
Tm1	FBgn0003721	snap_masked-Contig_49-processed-gene-0.580	DS10_00008722
Egfr	FBgn0003731	maker-Draco-augustus-gene-0.1369	DS10_00002242
Top2	FBgn0003732	maker-Andromeda-snap-gene-1.8319	DS10_00000343
tor	FBgn0003733	maker-Draco-augustus-gene-0.1071_2	DS10_00002894
tra	FBgn0003741	maker-Cepheus-augustus-gene-1.4777	DS10_00010087
tra2	FBgn0003742	maker-Draco-augustus-gene-0.501_2	NA
trc	FBgn0003744	maker-Cepheus-snap-gene-1.5817	DS10_00007197
Gr5a	FBgn0003747	maker-Gemini-snap-gene-0.3515	DS10_00004674
Treh	FBgn0003748	maker-Draco-snap-gene-0.2927	DS10_00002745
trk	FBgn0003751	maker-Andromeda-exonerate_protein2genome-gene-1.3053	NA
trp	FBgn0003861	maker-Contig_9-augustus-gene-0.2486	DS10_00008513
trx	FBgn0003862	NA	DS10_00010730
tsg	FBgn0003865	snap_masked-Gemini-processed-gene-0.5979	DS10_00007305
tsh	FBgn0003866	maker-Andromeda-snap-gene-0.2211	DS10_00001367
tsl	FBgn0003867	maker-Contig_13-snap-gene-0.1854	NA
alphaTub84B	FBgn0003884	maker-Contig_8-augustus-gene-0.234	DS10_00009349
alphaTub84D	FBgn0003885	maker-Contig_8-snap-gene-0.644_2_1	DS10_00012109
alphaTub85E	FBgn0003886	maker-Contig_6-snap-gene-0.3153	DS10_00009415
betaTub56D	FBgn0003887	maker-Draco-snap-gene-0.3333	DS10_00002052
betaTub60D	FBgn0003888	maker-Draco-augustus-gene-0.628	DS10_00002259
betaTub85D	FBgn0003889	augustus_masked-Contig_13-processed-gene-0.1201_2	DS10_00012485
betaTub97EF	FBgn0003890	maker-Contig_22-augustus-gene-0.898	DS10_00007439
tud	FBgn0003891	maker-Draco-snap-gene-0.3236	DS10_00002207
ptc	FBgn0003892	maker-Contig_5-snap-gene-0.5696	DS10_00006782
tup	FBgn0003896	maker-Andromeda-snap-gene-1.7070	DS10_00001221
twi	FBgn0003900	maker-Draco-augustus-gene-0.323	DS10_00002922
unc	FBgn0003950	maker-Gemini-augustus-gene-0.2017	DS10_00004833
Uro	FBgn0003961	maker-Andromeda-snap-gene-0.2128	NA
ush	FBgn0003963	maker-Andromeda-augustus-gene-1.9610	DS10_00000053
usp	FBgn0003964	NA	DS10_00005181
v	FBgn0003965	maker-Contig_7-snap-gene-0.2410	DS10_00006885
vap	FBgn0003969	maker-Gemini-snap-gene-0.3449	DS10_00005864
vg	FBgn0003975	maker-Contig_5-snap-gene-0.5626	DS10_00005777
vir	FBgn0003977	maker-Draco-augustus-gene-0.1024	DS10_00002985
vls	FBgn0003978	maker-Andromeda-snap-gene-1.7957	DS10_00000979
Vm26Aa	FBgn0003979	augustus_masked-Andromeda-processed-gene-0.51	DS10_00007679
Vm26Ab	FBgn0003980	augustus_masked-Andromeda-processed-gene-0.397	DS10_00008464
Vm34Ca	FBgn0003983	augustus_masked-Andromeda-processed-gene-0.204	DS10_00001679
w	FBgn0003996	maker-Contig_11-snap-gene-0.358	DS10_00006062
hid	FBgn0003997	maker-Cepheus-snap-gene-1.6065	DS10_00012680
wbl	FBgn0004003	maker-Contig_5-snap-gene-0.5196	DS10_00005831
wg	FBgn0004009	maker-Andromeda-snap-gene-0.2154	DS10_00001499
wupA	FBgn0004028	maker-Gemini-snap-gene-0.3916	DS10_00005360
y	FBgn0004034	maker-Gemini-augustus-gene-0.2699	DS10_00005318
Yp1	FBgn0004045	maker-Gemini-snap-gene-0.3633	DS10_00004890
Yp3	FBgn0004047	maker-Gemini-snap-gene-0.3382_2	DS10_00008400
z	FBgn0004050	snap_masked-Gemini-processed-gene-0.5612	DS10_00005216
Z600	FBgn0004052	snap_masked-Cepheus-processed-gene-1.4315	DS10_00012932
zen2	FBgn0004054	maker-Contig_8-snap-gene-0.446	NA
uzip	FBgn0004055	maker-Draco-snap-gene-0.2429	DS10_00003616
Zw	FBgn0004057	maker-Gemini-snap-gene-0.3549_1	DS10_00004743
Prosalpha4	FBgn0004066	maker-Gemini-snap-gene-0.4090	DS10_00007339
Dhfr	FBgn0004087	augustus_masked-Contig_33-processed-gene-0.905_2	NA
Pp1-87B	FBgn0004103	maker-Contig_10-snap-gene-0.460	DS10_00012593
Cdk1	FBgn0004106	maker-Andromeda-augustus-gene-0.2374	DS10_00001794
Nrt	FBgn0004108	maker-Cepheus-snap-gene-1.6600	DS10_00010853
tin	FBgn0004110	NA	DS10_00010362
Tm2	FBgn0004117	maker-Contig_49-augustus-gene-0.19	DS10_00009965
nAChRbeta2	FBgn0004118	maker-Contig_16-augustus-gene-0.949	DS10_00010768
blow	FBgn0004133	augustus_masked-Contig_5-processed-gene-0.4034	DS10_00005689
nullo	FBgn0004143	augustus_masked-Gemini-processed-gene-0.336	DS10_00005287
kst	FBgn0004167	maker-Cepheus-snap-gene-1.5695	DS10_00007845
5-HT1A	FBgn0004168	maker-Contig_5-snap-gene-0.5185	DS10_00005820
up	FBgn0004169	augustus_masked-Contig_7-processed-gene-0.3832	DS10_00006856
sc	FBgn0004170	maker-Gemini-snap-gene-0.3888	DS10_00005315
Mst98Cb	FBgn0004171	maker-Contig_22-snap-gene-0.991_1	NA
Mst84Da	FBgn0004172	NA	DS10_00010937
Mst84Db	FBgn0004173	maker-Contig_8-exonerate_est2genome-gene-0.1249	NA
mts	FBgn0004177	maker-Andromeda-snap-gene-0.1366	DS10_00006156
Csp	FBgn0004179	maker-Cepheus-augustus-gene-1.5105_1	DS10_00007932
Ser	FBgn0004197	augustus_masked-Contig_9-processed-gene-0.3215	DS10_00009198
ct	FBgn0004198	maker-Contig_7-augustus-gene-0.2856	DS10_00007000
nonA	FBgn0004227	maker-Gemini-snap-gene-0.4076	DS10_00007319
mex1	FBgn0004228	maker-Cepheus-augustus-gene-1.4995	DS10_00011296
Dpt	FBgn0004240	augustus_masked-Contig_5-processed-gene-0.3745_1	NA
Syt1	FBgn0004242	maker-Andromeda-augustus-gene-1.9375	DS10_00000599
Rdl	FBgn0004244	maker-Cepheus-augustus-gene-0.4900	NA
T48	FBgn0004359	snap_masked-Contig_9-processed-gene-0.1229	DS10_00009159
Wnt2	FBgn0004360	snap_masked-Draco-processed-gene-0.10731	DS10_00003360
HmgD	FBgn0004362	maker-Draco-snap-gene-0.2514	DS10_00003475
porin	FBgn0004363	maker-Andromeda-snap-gene-0.1490	NA
18w	FBgn0004364	snap_masked-Contig_5-processed-gene-0.32	DS10_00005466
mei-41	FBgn0004367	maker-Gemini-snap-gene-0.4073	DS10_00007314
Ptp4E	FBgn0004368	maker-Gemini-snap-gene-0.3944	DS10_00005393
Ptp99A	FBgn0004369	maker-Contig_6-snap-gene-0.2949_2	DS10_00011567
Ptp10D	FBgn0004370	snap_masked-Contig_7-processed-gene-0.1926	DS10_00006312
aly	FBgn0004372	augustus_masked-Cepheus-processed-gene-0.4272	DS10_00004349
fwd	FBgn0004373	maker-Contig_18-augustus-gene-0.1498	DS10_00004643
neb	FBgn0004374	maker-Andromeda-snap-gene-1.7211	DS10_00000973
Klp61F	FBgn0004378	maker-Contig_18-augustus-gene-0.1350	DS10_00004534
Klp67A	FBgn0004379	maker-Cepheus-snap-gene-0.5694	DS10_00003834
Klp64D	FBgn0004380	snap_masked-Cepheus-processed-gene-0.778	DS10_00003645
Klp68D	FBgn0004381	maker-Cepheus-snap-gene-1.6158	DS10_00012847
Klp98A	FBgn0004387	maker-Contig_16-augustus-gene-0.1007	DS10_00012715
bnk	FBgn0004389	maker-Contig_9-augustus-gene-0.2654	DS10_00007356
RasGAP1	FBgn0004390	maker-Cepheus-augustus-gene-0.4859	DS10_00003908
shtd	FBgn0004391	maker-Contig_7-snap-gene-0.2224	DS10_00006221
pdm2	FBgn0004394	maker-Andromeda-snap-gene-0.1836	DS10_00008449
unk	FBgn0004395	snap_masked-Contig_49-processed-gene-0.656	DS10_00009945
CrebA	FBgn0004396	maker-Cepheus-snap-gene-1.6899	NA
Vinc	FBgn0004397	maker-Gemini-snap-gene-0.3251	DS10_00005240
rhi	FBgn0004400	NA	DS10_00003074
Pep	FBgn0004401	maker-Cepheus-snap-gene-1.6100	DS10_00012420
RpS14a	FBgn0004403	maker-Contig_7-snap-gene-0.2338_2	NA
RpS14b	FBgn0004404	maker-Contig_7-snap-gene-0.2338_1	DS10_00007035
tam	FBgn0004406	maker-Andromeda-snap-gene-0.1563	DS10_00001718
DNApol-gamma35	FBgn0004407	maker-Andromeda-snap-gene-0.1566	DS10_00001720
me31B	FBgn0004419	maker-Andromeda-augustus-gene-1.9445	DS10_00000454
LysC	FBgn0004426	NA	DS10_00004543
LysD	FBgn0004427	maker-Contig_18-snap-gene-0.1573_2	NA
LysE	FBgn0004428	NA	DS10_00004542
LysP	FBgn0004429	maker-Contig_18-snap-gene-0.1573_1	DS10_00004541
LysS	FBgn0004430	NA	DS10_00004539
LysX	FBgn0004431	augustus_masked-Contig_18-processed-gene-0.242	DS10_00004547
Cyp1	FBgn0004432	maker-Gemini-snap-gene-0.3435	DS10_00007328
Galphaq	FBgn0004435	NA	DS10_00006665
Ubc6	FBgn0004436	snap_masked-Contig_8-processed-gene-0.2648	NA
Ten-m	FBgn0004449	snap_masked-Cepheus-processed-gene-1.4527	DS10_00007936
mew	FBgn0004456	augustus_masked-Contig_7-processed-gene-0.3702	DS10_00006340
RpIII128	FBgn0004463	maker-Draco-snap-gene-0.2189	DS10_00002408
Su(P)	FBgn0004465	maker-Cepheus-snap-gene-1.5906	DS10_00010082
GlyP	FBgn0004507	maker-Andromeda-augustus-gene-1.8650	DS10_00001037
Ets97D	FBgn0004510	maker-Contig_9-snap-gene-0.2290	DS10_00009160
dy	FBgn0004511	maker-Contig_7-snap-gene-0.2266	DS10_00006291
Mdr49	FBgn0004512	maker-Contig_5-snap-gene-0.5155	DS10_00005769
Oct-TyrR	FBgn0004514	maker-Cepheus-snap-gene-1.6350	DS10_00007923
Gad1	FBgn0004516	maker-Cepheus-augustus-gene-1.5181	NA
Edg91	FBgn0004554	augustus_masked-Contig_13-processed-gene-0.1196	NA
Dbp73D	FBgn0004556	maker-Cepheus-snap-gene-1.5895_1	DS10_00010851
slp2	FBgn0004567	augustus_masked-Andromeda-processed-gene-1.6375	DS10_00000127
aos	FBgn0004569	maker-Cepheus-snap-gene-1.5915	DS10_00010705
5-HT7	FBgn0004573	snap_masked-Contig_9-processed-gene-0.995	NA
Rop	FBgn0004574	snap_masked-Cepheus-processed-gene-1.3750	DS10_00010040
Syn	FBgn0004575	maker-Contig_9-snap-gene-0.2369	DS10_00010025
Pxd	FBgn0004577	maker-Contig_176-snap-gene-0.130	DS10_00013455
Cbp53E	FBgn0004580	maker-Draco-snap-gene-0.1713	DS10_00003248
bgcn	FBgn0004581	maker-Draco-snap-gene-0.2334	DS10_00002178
ex	FBgn0004583	maker-Andromeda-augustus-gene-1.9614	DS10_00000046
Rrp1	FBgn0004584	maker-Andromeda-snap-gene-1.8185	DS10_00000575
B52	FBgn0004587	snap_masked-Contig_6-processed-gene-0.1555	DS10_00011653
Eig71Ea	FBgn0004588	snap_masked-Cepheus-processed-gene-1.3333	NA
Eig71Eb	FBgn0004589	NA	DS10_00011172
Eig71Ed	FBgn0004591	maker-Cepheus-snap-gene-1.6885	DS10_00011174
Eig71Ef	FBgn0004593	maker-Cepheus-snap-gene-1.6190	NA
Eig71Eg	FBgn0004594	snap_masked-Cepheus-processed-gene-1.4298	DS10_00011175
pros	FBgn0004595	maker-Contig_6-augustus-gene-0.3670	NA
CycC	FBgn0004597	NA	DS10_00011216
Fur2	FBgn0004598	maker-Gemini-augustus-gene-0.2834	DS10_00007318
zfh1	FBgn0004606	maker-Contig_9-augustus-gene-0.2666	DS10_00009138
zfh2	FBgn0004607	maker-Contig_17-snap-gene-0.342	DS10_00007102
Plc21C	FBgn0004611	maker-Andromeda-snap-gene-1.8497_2	DS10_00000031
gl	FBgn0004618	maker-Contig_37-augustus-gene-0.18	DS10_00012533
GluRIA	FBgn0004619	maker-Cepheus-snap-gene-0.5953	DS10_00004204
GluRIIA	FBgn0004620	maker-Andromeda-snap-gene-1.7009_1	DS10_00001331
TkR99D	FBgn0004622	NA	DS10_00008520
Gbeta76C	FBgn0004623	maker-Cepheus-snap-gene-1.6302	DS10_00013074
Cys	FBgn0004629	augustus_masked-Contig_6-processed-gene-0.4303_1	NA
rho	FBgn0004635	snap_masked-Contig_18-processed-gene-0.697	DS10_00004507
drk	FBgn0004638	maker-Contig_5-snap-gene-0.5822	DS10_00006571
Zw10	FBgn0004643	maker-Gemini-snap-gene-0.3824	DS10_00005206
hh	FBgn0004644	maker-Contig_49-augustus-gene-0.63	DS10_00009946
ogre	FBgn0004646	maker-Gemini-snap-gene-0.3867_1	DS10_00005276
N	FBgn0004647	maker-Contig_11-snap-gene-0.240	DS10_00006082
svr	FBgn0004648	augustus_masked-Gemini-processed-gene-0.868	DS10_00005303
yl	FBgn0004649	maker-Gemini-snap-gene-0.3392	DS10_00007476
fs(1)N	FBgn0004650	maker-Gemini-augustus-gene-0.2547	DS10_00004977
Pgd	FBgn0004654	maker-Gemini-augustus-gene-0.2670	DS10_00005253
wapl	FBgn0004655	maker-Gemini-snap-gene-0.3256	DS10_00005251
fs(1)h	FBgn0004656	maker-Contig_11-snap-gene-0.187	DS10_00005972
mys	FBgn0004657	maker-Contig_11-augustus-gene-0.101	DS10_00005971
sim	FBgn0004666	maker-Contig_44-snap-gene-0.22	DS10_00009458
Mlc-c	FBgn0004687	maker-Gemini-snap-gene-0.2916	DS10_00004683
Xpc	FBgn0004698	maker-Contig_5-augustus-gene-0.4296	DS10_00005500
Ccp84Ag	FBgn0004777	maker-Contig_8-snap-gene-0.682_2_1	NA
Ccp84Af	FBgn0004778	maker-Contig_8-snap-gene-0.452_2_2	DS10_00013574
Ccp84Ae	FBgn0004779	maker-Contig_8-snap-gene-0.452_2_1	NA
Ccp84Ac	FBgn0004781	maker-Contig_8-snap-gene-0.452_1_2	NA
Ccp84Ab	FBgn0004782	maker-Contig_8-snap-gene-0.452_1_1	NA
Ccp84Aa	FBgn0004783	maker-Contig_8-snap-gene-0.682_1_1	DS10_00012055
inaC	FBgn0004784	maker-Draco-augustus-gene-0.166	DS10_00003257
retn	FBgn0004795	maker-Draco-augustus-gene-0.311	DS10_00002944
mdy	FBgn0004797	maker-Andromeda-snap-gene-1.8217_2	NA
fs(2)ltoPP43	FBgn0004811	maker-Andromeda-snap-gene-1.7942_2	DS10_00000998
His3.3B	FBgn0004828	maker-Gemini-snap-gene-0.3764	NA
Xpac	FBgn0004832	maker-Gemini-augustus-gene-0.2294	DS10_00008358
Su(H)	FBgn0004837	maker-Andromeda-augustus-gene-1.9563	DS10_00000192
Hrb27C	FBgn0004838	maker-Andromeda-snap-gene-0.1719	DS10_00001439
otk	FBgn0004839	maker-Draco-augustus-gene-0.1304	DS10_00002413
TkR86C	FBgn0004841	maker-Contig_6-snap-gene-0.2810	NA
RYa-R	FBgn0004842	maker-Contig_9-augustus-gene-0.2547	DS10_00009177
Ac76E	FBgn0004852	maker-Cepheus-snap-gene-1.6717	DS10_00010526
RpII15	FBgn0004855	augustus_masked-Contig_6-processed-gene-0.4519	DS10_00013291
Bx42	FBgn0004856	maker-Gemini-snap-gene-0.3760	DS10_00005107
elB	FBgn0004858	maker-Andromeda-snap-gene-1.7253	DS10_00000886
ci	FBgn0004859	maker-Contig_17-snap-gene-0.372	NA
ph-d	FBgn0004860	NA	DS10_00005256
C15	FBgn0004863	maker-Contig_10-augustus-gene-0.135	NA
hop	FBgn0004864	snap_masked-Gemini-processed-gene-0.4844	DS10_00005386
Eip78C	FBgn0004865	maker-Cepheus-snap-gene-0.5437	NA
Gdi	FBgn0004868	maker-Andromeda-snap-gene-0.1635	DS10_00001583
bab1	FBgn0004870	maker-Contig_18-augustus-gene-0.1355	DS10_00004552
piwi	FBgn0004872	maker-Andromeda-snap-gene-0.1481_1	DS10_00001878
enc	FBgn0004875	maker-Cepheus-augustus-gene-1.4616	DS10_00007544
cdi	FBgn0004876	maker-Contig_10-snap-gene-0.417	DS10_00012169
cas	FBgn0004878	maker-Contig_8-snap-gene-0.500	NA
scrt	FBgn0004880	maker-Cepheus-snap-gene-1.5724	DS10_00007557
orb	FBgn0004882	maker-Contig_6-snap-gene-0.2494	DS10_00012320
tok	FBgn0004885	maker-Contig_49-augustus-gene-0.34_1	DS10_00008742
Scsalpha	FBgn0004888	maker-Cepheus-snap-gene-1.5712	DS10_00007542
tws	FBgn0004889	maker-Contig_56-augustus-gene-0.443_2	DS10_00007731
sob	FBgn0004892	maker-Andromeda-snap-gene-1.8004	DS10_00000901
bowl	FBgn0004893	maker-Andromeda-snap-gene-1.7672	DS10_00000135
fd64A	FBgn0004895	augustus_masked-Cepheus-processed-gene-1.7133_1	DS10_00007561
fd59A	FBgn0004896	maker-Draco-snap-gene-0.3269	DS10_00002149
fd96Ca	FBgn0004897	maker-Contig_16-snap-gene-0.1374	DS10_00009660
fd96Cb	FBgn0004898	maker-Contig_16-snap-gene-0.1375	DS10_00009661
Prat	FBgn0004901	maker-Contig_8-snap-gene-0.389	DS10_00011888
14-3-3zeta	FBgn0004907	maker-Draco-snap-gene-0.2904	DS10_00002783
Eip63F-1	FBgn0004910	maker-Cepheus-augustus-gene-1.5171	NA
Gnf1	FBgn0004913	augustus_masked-Contig_8-processed-gene-0.1186_2	DS10_00013293
Hnf4	FBgn0004914	augustus_masked-Andromeda-processed-gene-0.350	DS10_00011364
gol	FBgn0004919	maker-Draco-augustus-gene-0.4	DS10_00003620
Top1	FBgn0004924	maker-Contig_7-augustus-gene-0.2979	DS10_00006237
eIF-2beta	FBgn0004926	maker-Cepheus-snap-gene-1.6920	DS10_00011847
upd1	FBgn0004956	maker-Contig_19-augustus-gene-0.742	DS10_00007986
por	FBgn0004957	augustus_masked-Contig_19-processed-gene-0.128	DS10_00007992
phm	FBgn0004959	maker-Contig_19-augustus-gene-0.766	DS10_00008993
gig	FBgn0005198	maker-Cepheus-snap-gene-1.6705	DS10_00010673
Sam-S	FBgn0005278	maker-Andromeda-snap-gene-1.8510	DS10_00000003
nmd	FBgn0005322	NA	DS10_00001763
Su(fu)	FBgn0005355	augustus_masked-Contig_10-processed-gene-0.884_1	DS10_00011511
ash1	FBgn0005386	augustus_masked-Cepheus-processed-gene-1.8163_2	DS10_00010979
fs(1)M3	FBgn0005390	maker-Contig_7-snap-gene-0.2467	DS10_00008206
Yp2	FBgn0005391	maker-Gemini-snap-gene-0.3033	DS10_00004891
U2af50	FBgn0005411	maker-Gemini-snap-gene-0.3432	DS10_00007321
ewg	FBgn0005427	maker-Gemini-snap-gene-0.3289	DS10_00005328
RpS17	FBgn0005533	maker-Cepheus-augustus-gene-0.4888	DS10_00003849
Mbs	FBgn0005536	maker-Cepheus-snap-gene-1.6858	DS10_00011090
ey	FBgn0005558	maker-Contig_17-snap-gene-0.351	DS10_00007087
sv	FBgn0005561	maker-Contig_17-augustus-gene-0.304	DS10_00007065
Shal	FBgn0005564	maker-Cepheus-snap-gene-1.6988	DS10_00010976
Crc	FBgn0005585	maker-Contig_6-snap-gene-0.2407	DS10_00009620
Rab3	FBgn0005586	maker-Draco-snap-gene-0.1952	NA
scw	FBgn0005590	maker-Andromeda-exonerate_protein2genome-gene-1.3802	DS10_00001010
btl	FBgn0005592	snap_masked-Cepheus-processed-gene-0.1079_2	DS10_00004038
RpL7	FBgn0005593	maker-Andromeda-snap-gene-1.8261	DS10_00000443
yem	FBgn0005596	maker-Contig_6-snap-gene-0.2562	NA
Sox14	FBgn0005612	maker-Draco-snap-gene-0.2248_1	DS10_00013284
trpl	FBgn0005614	maker-Draco-snap-gene-0.2550	DS10_00003383
msl-2	FBgn0005616	snap_masked-Andromeda-processed-gene-1.2015	DS10_00000232
msl-1	FBgn0005617	maker-Andromeda-snap-gene-1.7085	DS10_00001198
Hdc	FBgn0005619	maker-Draco-snap-gene-0.2895	DS10_00002793
Psc	FBgn0005624	maker-Contig_5-snap-gene-0.5152	DS10_00013322
ple	FBgn0005626	maker-Cepheus-snap-gene-0.5471	DS10_00004209
lola	FBgn0005630	maker-Draco-snap-gene-0.1955	DS10_00002832
robo1	FBgn0005631	maker-Draco-snap-gene-0.2365	DS10_00002130
faf	FBgn0005632	maker-Contig_9-snap-gene-0.2096	DS10_00007412
fln	FBgn0005633	maker-Cepheus-snap-gene-1.6014	DS10_00010522
nvy	FBgn0005636	maker-Draco-augustus-gene-0.626	DS10_00002261
slbo	FBgn0005638	augustus_masked-Draco-processed-gene-0.5892	DS10_00002258
Eip63E	FBgn0005640	snap_masked-Cepheus-processed-gene-1.2637	NA
wdn	FBgn0005642	NA	DS10_00009860
Pabp2	FBgn0005648	maker-Contig_5-augustus-gene-0.4847	DS10_00006716
Rox8	FBgn0005649	maker-Contig_16-augustus-gene-0.977_2	DS10_00008968
PCNA	FBgn0005655	augustus_masked-Contig_5-processed-gene-0.3933_1	DS10_00005479
Ets65A	FBgn0005658	maker-Cepheus-snap-gene-0.5973	DS10_00004163
Ets98B	FBgn0005659	maker-Contig_16-snap-gene-0.1531	DS10_00012218
Ets21C	FBgn0005660	maker-Andromeda-snap-gene-1.7719	DS10_00000057
Cry	FBgn0005664	maker-Andromeda-augustus-gene-0.2644	DS10_00001969
bt	FBgn0005666	snap_masked-Contig_17-processed-gene-0.32	DS10_00007086
Cyp4d1	FBgn0005670	snap_masked-Gemini-processed-gene-0.4731	DS10_00005250
Vha55	FBgn0005671	maker-Contig_10-snap-gene-0.451	DS10_00011498
spi	FBgn0005672	maker-Andromeda-exonerate_est2genome-gene-1.5488	DS10_00001015
Aats-glupro	FBgn0005674	NA	DS10_00008979
dac	FBgn0005677	maker-Andromeda-snap-gene-1.7466	DS10_00000476
pie	FBgn0005683	maker-Andromeda-snap-gene-0.1528	DS10_00001804
Aef1	FBgn0005694	maker-Cepheus-snap-gene-0.5453	NA
gcl	FBgn0005695	maker-Contig_5-snap-gene-0.5686	DS10_00006796
DNApol-alpha73	FBgn0005696	snap_masked-Contig_22-processed-gene-0.602	DS10_00010125
noc	FBgn0005771	maker-Andromeda-augustus-gene-1.9263	DS10_00000891
Con	FBgn0005775	maker-Cepheus-snap-gene-0.5812	NA
PpD3	FBgn0005777	maker-Contig_6-snap-gene-0.2729	DS10_00009410
PpD5	FBgn0005778	augustus_masked-Draco-processed-gene-0.4593	DS10_00003507
PpD6	FBgn0005779	NA	DS10_00000553
betaCOP	FBgn0008635	maker-Contig_19-augustus-gene-0.739	DS10_00007994
hbn	FBgn0008636	maker-Draco-augustus-gene-0.414	DS10_00002725
E5	FBgn0008646	maker-Contig_6-augustus-gene-0.3735	NA
CanB	FBgn0010014	augustus_masked-Contig_7-processed-gene-0.3788	DS10_00006955
CanA1	FBgn0010015	snap_masked-Contig_9-processed-gene-0.1477	DS10_00009155
Cyp4g1	FBgn0010019	snap_masked-Gemini-processed-gene-0.4778	DS10_00005310
GstD3	FBgn0010039	maker-Contig_10-augustus-gene-0.267_2	NA
GstD6	FBgn0010042	maker-Contig_10-augustus-gene-0.267_1_2	NA
GstD8	FBgn0010044	maker-Contig_10-augustus-gene-0.267_1_1	NA
Itp-r83A	FBgn0010051	maker-Contig_8-snap-gene-0.773	DS10_00009222
Jhe	FBgn0010052	maker-Draco-snap-gene-0.1762	NA
Jheh1	FBgn0010053	augustus_masked-Contig_5-processed-gene-0.4097_2	DS10_00005801
RpL23	FBgn0010078	maker-Draco-snap-gene-0.3270	DS10_00002147
gammaTub37C	FBgn0010097	maker-Andromeda-snap-gene-1.7040	DS10_00001268
Acon	FBgn0010100	maker-Andromeda-snap-gene-1.7904	DS10_00001067
dpn	FBgn0010109	maker-Contig_5-snap-gene-0.5249	DS10_00006730
hig	FBgn0010114	maker-Draco-snap-gene-0.1653	DS10_00003334
RpA-70	FBgn0010173	maker-Contig_13-snap-gene-0.1619	DS10_00010647
Wnt5	FBgn0010194	augustus_masked-Contig_19-processed-gene-0.116	DS10_00008016
Gyc32E	FBgn0010197	maker-Andromeda-snap-gene-0.1465_2	DS10_00001904
RpS15Aa	FBgn0010198	augustus_masked-Contig_7-processed-gene-0.3697	DS10_00006327
Sod2	FBgn0010213	maker-Draco-snap-gene-0.2618	DS10_00003278
ATPsynbeta	FBgn0010217	maker-Contig_17-augustus-gene-0.300	DS10_00007071
Dbp45A	FBgn0010220	maker-Draco-snap-gene-0.2603	DS10_00003306
Nmdmc	FBgn0010222	maker-Contig_13-augustus-gene-0.1982	DS10_00011540
Galphaf	FBgn0010223	maker-Cepheus-snap-gene-1.5901	DS10_00012981
GstS1	FBgn0010226	maker-Draco-snap-gene-0.1535	DS10_00003536
HmgZ	FBgn0010228	NA	DS10_00003472
Klc	FBgn0010235	maker-Cepheus-augustus-gene-1.5541	NA
Lac	FBgn0010238	maker-Draco-snap-gene-0.2985	DS10_00002628
Mdr50	FBgn0010241	maker-Draco-snap-gene-0.3066	DS10_00002500
Myo61F	FBgn0010246	augustus_masked-Contig_18-processed-gene-0.343_2	DS10_00004521
Rbp4	FBgn0010258	maker-Contig_6-augustus-gene-0.3724	NA
Rbp9	FBgn0010263	maker-Andromeda-augustus-gene-1.8830	DS10_00000577
RpS13	FBgn0010265	maker-Andromeda-augustus-gene-1.9485	DS10_00000374
Dsor1	FBgn0010269	NA	DS10_00004949
Ssrp	FBgn0010278	maker-Draco-snap-gene-0.2344_1	DS10_00002167
Taf4	FBgn0010280	augustus_masked-Cepheus-processed-gene-1.7885_2	DS10_00008847
TfIIFalpha	FBgn0010282	maker-Contig_8-snap-gene-0.693_2	DS10_00008078
Trf	FBgn0010287	maker-Andromeda-snap-gene-0.1377	DS10_00007717
bys	FBgn0010292	maker-Contig_7-snap-gene-0.2344	DS10_00007027
brat	FBgn0010300	snap_masked-Andromeda-processed-gene-1.1208	DS10_00001265
hep	FBgn0010303	maker-Contig_7-snap-gene-0.2316	DS10_00006403
pigeon	FBgn0010309	maker-Andromeda-snap-gene-1.7801	DS10_00001269
Cks30A	FBgn0010314	maker-Andromeda-snap-gene-0.2108	DS10_00001566
CycD	FBgn0010315	maker-Gemini-snap-gene-0.3462	DS10_00005878
dap	FBgn0010316	maker-Draco-snap-gene-0.2552	DS10_00003380
CycJ	FBgn0010317	maker-Cepheus-snap-gene-1.5701	DS10_00007521
Gsc	FBgn0010323	maker-Andromeda-augustus-gene-1.9047	DS10_00000068
woc	FBgn0010328	maker-Contig_22-augustus-gene-0.928	NA
128up	FBgn0010339	maker-Draco-snap-gene-0.2190	NA
140up	FBgn0010340	maker-Contig_6-augustus-gene-0.3748	NA
Cdc42	FBgn0010341	maker-Gemini-snap-gene-0.4003	DS10_00008375
Map60	FBgn0010342	augustus_masked-Draco-processed-gene-0.5385_1	NA
Arf79F	FBgn0010348	augustus_masked-Cepheus-processed-gene-1.8223_1	DS10_00007647
CdsA	FBgn0010350	maker-Cepheus-snap-gene-0.6249	DS10_00003692
Nc73EF	FBgn0010352	maker-Cepheus-augustus-gene-1.5281	DS10_00007829
Taf1	FBgn0010355	maker-Contig_8-snap-gene-0.684	DS10_00012410
Taf5	FBgn0010356	augustus_masked-Draco-processed-gene-0.4883	DS10_00002864
AP-1-2beta	FBgn0010380	snap_masked-Gemini-processed-gene-0.5863	DS10_00008369
Drs	FBgn0010381	maker-Cepheus-exonerate_protein2genome-gene-1.112	NA
CycE	FBgn0010382	maker-Andromeda-augustus-gene-1.8700	DS10_00000926
Cyp18a1	FBgn0010383	augustus_masked-Contig_19-processed-gene-0.92	DS10_00008994
Dro	FBgn0010388	maker-Draco-exonerate_protein2genome-gene-0.8749	NA
htl	FBgn0010389	maker-Contig_22-snap-gene-0.972	DS10_00007459
Gtp-bp	FBgn0010391	maker-Contig_7-snap-gene-0.2113	DS10_00006904
Itgbn	FBgn0010395	maker-Andromeda-snap-gene-1.7915	DS10_00001048
LamC	FBgn0010397	maker-Draco-augustus-gene-0.503	DS10_00002535
Lrr47	FBgn0010398	snap_masked-Andromeda-processed-gene-0.3803	DS10_00001825
Nmdar1	FBgn0010399	maker-Contig_8-snap-gene-0.526	DS10_00009223
Obp83b	FBgn0010403	maker-Contig_8-snap-gene-0.483	NA
RNaseX25	FBgn0010406	maker-Cepheus-snap-gene-1.5875	DS10_00007812
Ror	FBgn0010407	maker-Andromeda-snap-gene-1.8254_1	DS10_00000456
RpS9	FBgn0010408	maker-Cepheus-augustus-gene-0.4878	DS10_00003868
RpL18A	FBgn0010409	maker-Draco-snap-gene-0.1509	DS10_00003582
RpS18	FBgn0010411	augustus_masked-Contig_5-processed-gene-0.3601	NA
RpS19a	FBgn0010412	maker-Contig_7-augustus-gene-0.2952	DS10_00008214
SerT	FBgn0010414	snap_masked-Draco-processed-gene-0.11580	DS10_00002250
Sdc	FBgn0010415	maker-Draco-augustus-gene-0.641	DS10_00002231
TH1	FBgn0010416	maker-Gemini-augustus-gene-0.2350	DS10_00007315
Taf6	FBgn0010417	snap_masked-Cepheus-processed-gene-1.3471_1	DS10_00010980
TfIIFbeta	FBgn0010421	maker-Contig_6-snap-gene-0.2801	NA
TfIIS	FBgn0010422	maker-Andromeda-snap-gene-1.7642	DS10_00000195
TpnC47D	FBgn0010423	augustus_masked-Draco-processed-gene-0.4980_1	NA
TpnC73F	FBgn0010424	maker-Cepheus-snap-gene-0.5598	DS10_00004002
ato	FBgn0010433	snap_masked-Contig_13-processed-gene-0.485	DS10_00010645
cora	FBgn0010434	maker-Contig_5-augustus-gene-0.4454	DS10_00005830
mtSSB	FBgn0010438	maker-Contig_22-augustus-gene-0.815	DS10_00007455
Wnt4	FBgn0010453	maker-Andromeda-augustus-gene-0.2493	DS10_00001498
Fkbp14	FBgn0010470	maker-Draco-snap-gene-0.2303	DS10_00002234
tutl	FBgn0010473	maker-Andromeda-snap-gene-1.7692	DS10_00000103
l(2)01289	FBgn0010482	maker-Contig_5-augustus-gene-0.4671	DS10_00005595
NAT1	FBgn0010488	maker-Contig_5-snap-gene-0.5623	DS10_00005775
dmGlut	FBgn0010497	maker-Andromeda-snap-gene-0.1872	DS10_00001979
Dcp-1	FBgn0010501	maker-Draco-snap-gene-0.1885	DS10_00002956
wal	FBgn0010516	snap_masked-Draco-processed-gene-0.11426_2	DS10_00002448
Bka	FBgn0010520	maker-Andromeda-augustus-gene-0.2780	DS10_00001625
Ccs	FBgn0010531	maker-Draco-snap-gene-0.1984	DS10_00002786
l(2)03659	FBgn0010549	maker-Draco-snap-gene-0.2574	DS10_00003348
Phb2	FBgn0010551	NA	DS10_00005792
sbb	FBgn0010575	maker-Contig_5-augustus-gene-0.4415	DS10_00005744
dock	FBgn0010583	maker-Andromeda-augustus-gene-1.9599	DS10_00000088
Prosbeta1	FBgn0010590	maker-Draco-snap-gene-0.2676	DS10_00003170
Sply	FBgn0010591	maker-Draco-augustus-gene-0.44_1	DS10_00003534
lwr	FBgn0010602	maker-Andromeda-snap-gene-1.7720_2	DS10_00000054
l(2)05714	FBgn0010607	maker-Andromeda-augustus-gene-1.9526	DS10_00000287
Hmgs	FBgn0010611	snap_masked-Draco-processed-gene-0.10827	DS10_00003196
ATPsynG	FBgn0010612	maker-Andromeda-snap-gene-0.1481_2	DS10_00001876
CG10939	FBgn0010620	maker-Draco-snap-gene-0.2474	DS10_00003555
Cct5	FBgn0010621	maker-Draco-snap-gene-0.2207	DS10_00002390
l(2)06496	FBgn0010622	snap_masked-Draco-processed-gene-0.9475	NA
Sec61beta	FBgn0010638	maker-Draco-augustus-gene-0.1240	DS10_00002541
Nup214	FBgn0010660	maker-Draco-augustus-gene-0.1052	DS10_00002934
l(3)01239	FBgn0010741	maker-Cepheus-snap-gene-1.6799	DS10_00013326
Srp54k	FBgn0010747	maker-Cepheus-augustus-gene-0.5344	NA
atms	FBgn0010750	snap_masked-Contig_8-processed-gene-0.2998	DS10_00012884
simj	FBgn0010762	maker-Cepheus-augustus-gene-0.5196	DS10_00003963
ppan	FBgn0010770	maker-Contig_10-augustus-gene-0.109_2	DS10_00009050
Xe7	FBgn0010772	maker-Contig_8-augustus-gene-0.115	DS10_00012860
Ref1	FBgn0010774	maker-Contig_8-snap-gene-0.441	DS10_00009352
l(3)02640	FBgn0010786	maker-Contig_18-augustus-gene-0.1440	DS10_00004518
Aats-trp	FBgn0010803	maker-Contig_13-snap-gene-0.1527	DS10_00010301
l(3)03670	FBgn0010808	maker-Contig_9-snap-gene-0.1849	DS10_00009157
unc-45	FBgn0010812	snap_masked-Contig_10-processed-gene-0.2795	DS10_00012493
Gug	FBgn0010825	augustus_masked-Cepheus-processed-gene-0.4565	DS10_00003742
l(3)04053	FBgn0010830	augustus_masked-Cepheus-processed-gene-1.8218_2	DS10_00007659
sinu	FBgn0010894	augustus_masked-Cepheus-processed-gene-0.4222	DS10_00003658
Spn	FBgn0010905	augustus_masked-Cepheus-processed-gene-0.4257_1	DS10_00004384
msn	FBgn0010909	augustus_masked-Cepheus-processed-gene-0.4257_2	DS10_00004382
l(3)07882	FBgn0010926	maker-Contig_13-snap-gene-0.1514	DS10_00011484
SsRbeta	FBgn0011016	maker-Cepheus-snap-gene-1.6647	DS10_00011150
Sas-4	FBgn0011020	maker-Contig_8-snap-gene-0.663	DS10_00009340
dia	FBgn0011202	augustus_masked-Andromeda-processed-gene-1.6092	DS10_00000815
cue	FBgn0011204	maker-Contig_18-augustus-gene-0.1339	DS10_00004501
fbl	FBgn0011205	maker-Cepheus-snap-gene-1.6495	DS10_00007163
pelo	FBgn0011207	maker-Andromeda-snap-gene-0.2085	DS10_00001605
blw	FBgn0011211	maker-Draco-snap-gene-0.3276	DS10_00002141
eff	FBgn0011217	maker-Contig_56-augustus-gene-0.440	NA
heph	FBgn0011224	snap_masked-Contig_9-processed-gene-0.910	DS10_00007421
jar	FBgn0011225	maker-Contig_16-snap-gene-0.1282	DS10_00009273
ox	FBgn0011227	maker-Contig_5-snap-gene-0.5770_2	DS10_00006640
poe	FBgn0011230	maker-Andromeda-augustus-gene-0.2584	DS10_00007718
scat	FBgn0011232	maker-Andromeda-snap-gene-0.2100	DS10_00001579
ken	FBgn0011236	maker-Draco-augustus-gene-0.1395	DS10_00002183
ms(2)35Ci	FBgn0011239	NA	DS10_00000216
cbx	FBgn0011241	maker-Draco-snap-gene-0.1601	DS10_00003402
Hsp60B	FBgn0011244	maker-Andromeda-exonerate_protein2genome-gene-1.4789	DS10_00000074
Sema-1a	FBgn0011259	maker-Andromeda-snap-gene-0.1350	NA
Sema-2a	FBgn0011260	maker-Draco-snap-gene-0.2647	DS10_00003218
Pglym87	FBgn0011270	maker-Contig_33-augustus-gene-0.199_2	NA
RpL13	FBgn0011272	maker-Andromeda-snap-gene-1.8271	DS10_00000423
Acam	FBgn0011273	augustus_masked-Contig_6-processed-gene-0.4384	DS10_00011195
Dif	FBgn0011274	maker-Andromeda-snap-gene-1.7128	DS10_00001113
HLH3B	FBgn0011276	maker-Gemini-snap-gene-0.3511_1	DS10_00004669
Obp69a	FBgn0011279	NA	DS10_00004120
Obp19d	FBgn0011280	snap_masked-Contig_11-processed-gene-0.1482	DS10_00006014
Obp83a	FBgn0011281	NA	DS10_00008665
Obp84a	FBgn0011282	snap_masked-Contig_8-processed-gene-0.2400	NA
Obp28a	FBgn0011283	augustus_masked-Andromeda-processed-gene-0.446	DS10_00001930
RpS4	FBgn0011284	maker-Cepheus-snap-gene-1.6734	DS10_00011736
RyR	FBgn0011286	maker-Contig_5-snap-gene-0.5680	DS10_00006802
TfIIA-L	FBgn0011289	maker-Contig_22-augustus-gene-0.854	DS10_00010129
Taf12	FBgn0011290	maker-Contig_9-snap-gene-0.2325	NA
Taf11	FBgn0011291	maker-Andromeda-snap-gene-0.1622	DS10_00001614
a10	FBgn0011293	NA	DS10_00007820
a5	FBgn0011294	maker-Andromeda-augustus-gene-1.9314	DS10_00000736
l(2)efl	FBgn0011296	maker-Draco-snap-gene-0.2809	DS10_00002941
l(2)not	FBgn0011297	NA	DS10_00002158
babo	FBgn0011300	augustus_masked-Contig_5-processed-gene-0.4113	NA
Rsf1	FBgn0011305	maker-Andromeda-exonerate_protein2genome-gene-1.3054	DS10_00000459
Uch-L5	FBgn0011327	maker-Cepheus-snap-gene-0.5676	DS10_00003860
l(3)j2D3	FBgn0011335	maker-Cepheus-snap-gene-1.5968	NA
OstStt3	FBgn0011336	maker-Contig_16-snap-gene-0.1182_2	DS10_00010826
ND-ACP	FBgn0011361	augustus_masked-Contig_18-processed-gene-0.343_1	NA
ND-SGDH	FBgn0011455	maker-Cepheus-snap-gene-0.5985	NA
pr-set7	FBgn0011474	snap_masked-Contig_6-processed-gene-0.1784	DS10_00009622
l(3)neo43	FBgn0011476	maker-Contig_49-augustus-gene-0.93_1	NA
SrpRbeta	FBgn0011509	augustus_masked-Cepheus-processed-gene-0.4167_2	DS10_00003766
etaTry	FBgn0011554	maker-Draco-snap-gene-0.2040_2_1	NA
can	FBgn0011569	maker-Cepheus-snap-gene-0.5624	DS10_00003937
cpb	FBgn0011570	maker-Andromeda-augustus-gene-1.9308	DS10_00000761
caz	FBgn0011571	maker-Gemini-snap-gene-0.4087	DS10_00007335
Cdc37	FBgn0011573	maker-Contig_18-snap-gene-0.1660	DS10_00004451
Dop1R1	FBgn0011582	maker-Contig_6-snap-gene-0.3132	DS10_00010738
Trp1	FBgn0011584	maker-Andromeda-snap-gene-1.8268	DS10_00000429
e(r)	FBgn0011586	maker-Gemini-augustus-gene-0.2556	NA
Elk	FBgn0011589	maker-Draco-snap-gene-0.2708	DS10_00003114
fng	FBgn0011591	maker-Cepheus-snap-gene-0.5896	DS10_00004291
fra	FBgn0011592	maker-Contig_5-snap-gene-0.5285_1	DS10_00006673
ine	FBgn0011603	maker-Andromeda-snap-gene-1.8132	DS10_00000672
Iswi	FBgn0011604	maker-Contig_5-snap-gene-0.5299	DS10_00006657
Klp3A	FBgn0011606	maker-Gemini-augustus-gene-0.2184	DS10_00005207
La	FBgn0011638	maker-Andromeda-augustus-gene-0.2726	DS10_00001738
lark	FBgn0011640	maker-Cepheus-snap-gene-1.5846	DS10_00007243
Zyx	FBgn0011642	maker-Contig_17-snap-gene-0.409	DS10_00007069
Mad	FBgn0011648	maker-Andromeda-augustus-gene-1.9397	DS10_00000549
mas	FBgn0011653	maker-Cepheus-snap-gene-1.6466	DS10_00013350
Med	FBgn0011655	maker-Contig_9-snap-gene-0.2111	DS10_00007391
Mef2	FBgn0011656	maker-Draco-snap-gene-0.2831_1	NA
Mlh1	FBgn0011659	maker-Contig_5-snap-gene-0.5733_1	DS10_00006725
Pms2	FBgn0011660	maker-Contig_5-snap-gene-0.5418	DS10_00005506
Moe	FBgn0011661	maker-Gemini-augustus-gene-0.2554	DS10_00004997
msi	FBgn0011666	maker-Contig_6-augustus-gene-0.3689	DS10_00008320
Mst57Da	FBgn0011668	NA	DS10_00011193
Mvl	FBgn0011672	augustus_masked-Contig_10-processed-gene-0.1087_2	DS10_00009039
insc	FBgn0011674	maker-Draco-snap-gene-0.2021_2	DS10_00002712
Nos	FBgn0011676	maker-Andromeda-snap-gene-0.1494	DS10_00001856
pav	FBgn0011692	augustus_masked-Cepheus-processed-gene-1.7151_2	DS10_00010057
Pdh	FBgn0011693	maker-Cepheus-snap-gene-1.5927	DS10_00012391
PebIII	FBgn0011695	augustus_masked-Draco-processed-gene-0.5134_2_2	DS10_00002309
repo	FBgn0011701	maker-Contig_22-snap-gene-0.1046	DS10_00009791
RnrL	FBgn0011703	maker-Andromeda-snap-gene-0.1537_2	DS10_00001777
RnrS	FBgn0011704	augustus_masked-Draco-processed-gene-0.5827_1	NA
rost	FBgn0011705	maker-Andromeda-augustus-gene-0.2464	NA
rpr	FBgn0011706	maker-Cepheus-exonerate_protein2genome-gene-1.743	DS10_00012288
Syx5	FBgn0011708	maker-Andromeda-snap-gene-0.1995	DS10_00001756
2001-09-01	FBgn0011710	maker-Contig_34-augustus-gene-0.37	DS10_00008236
Snr1	FBgn0011715	maker-Contig_8-snap-gene-0.777	DS10_00009229
byn	FBgn0011723	maker-Cepheus-augustus-gene-1.4816	DS10_00008863
twin	FBgn0011725	NA	DS10_00009264
tsr	FBgn0011726	augustus_masked-Draco-processed-gene-0.5879_1	NA
Wee1	FBgn0011737	maker-Andromeda-augustus-gene-0.2869	DS10_00001442
wts	FBgn0011739	maker-Contig_9-augustus-gene-0.2431	DS10_00009139
alpha-Man-IIa	FBgn0011740	maker-Contig_13-snap-gene-0.1749	DS10_00012486
Arp6	FBgn0011741	augustus_masked-Gemini-processed-gene-0.515	DS10_00005913
Arp53D	FBgn0011743	augustus_masked-Draco-processed-gene-0.4695	DS10_00003277
Arp1	FBgn0011745	maker-Contig_10-snap-gene-0.680	DS10_00011512
ana	FBgn0011746	maker-Draco-snap-gene-0.2606	DS10_00003303
Ank	FBgn0011747	maker-Contig_17-snap-gene-0.374	DS10_00007140
PhKgamma	FBgn0011754	maker-Contig_7-augustus-gene-0.3005	DS10_00006307
B-H1	FBgn0011758	maker-Gemini-augustus-gene-0.2117	NA
ctp	FBgn0011760	maker-Gemini-augustus-gene-0.2748	NA
dhd	FBgn0011761	augustus_masked-Contig_7-processed-gene-0.3793	DS10_00006947
DNApol-alpha50	FBgn0011762	augustus_masked-Cepheus-processed-gene-0.4574_1	NA
Dp	FBgn0011763	maker-Contig_5-augustus-gene-0.4563	DS10_00006603
Dsp1	FBgn0011764	maker-Gemini-snap-gene-0.4080	DS10_00007323
E2f1	FBgn0011766	augustus_masked-Contig_10-processed-gene-0.1119_1	DS10_00011114
Fdh	FBgn0011768	maker-Contig_6-augustus-gene-0.3391	DS10_00008309
Fdxh	FBgn0011769	snap_masked-Cepheus-processed-gene-0.630_2	DS10_00003837
Gip	FBgn0011770	augustus_masked-Contig_11-processed-gene-0.605	DS10_00006011
Hem	FBgn0011771	maker-Cepheus-snap-gene-1.7046	DS10_00007934
Irbp	FBgn0011774	NA	DS10_00008625
BRWD3	FBgn0011785	snap_masked-Contig_16-processed-gene-0.767	DS10_00009280
mRpL12	FBgn0011787	snap_masked-Cepheus-processed-gene-0.1321_1	NA
Gem3	FBgn0011802	maker-Cepheus-snap-gene-0.5620	DS10_00003942
nmo	FBgn0011817	maker-Cepheus-augustus-gene-0.5326	DS10_00003683
oaf	FBgn0011818	maker-Andromeda-snap-gene-1.7584	DS10_00000300
pcl	FBgn0011822	snap_masked-Gemini-processed-gene-0.4780	DS10_00005312
CG4038	FBgn0011824	maker-Draco-augustus-gene-0.399	DS10_00002748
Pxn	FBgn0011828	maker-Cepheus-augustus-gene-0.5010	DS10_00004377
Ret	FBgn0011829	augustus_masked-Andromeda-processed-gene-1.5999	DS10_00001070
Ser6	FBgn0011834	maker-Gemini-snap-gene-0.3004_2	DS10_00004847
Taf2	FBgn0011836	maker-Cepheus-snap-gene-0.5641	DS10_00003913
Tis11	FBgn0011837	maker-Contig_85-augustus-gene-0.64	DS10_00006438
AcCoAS	FBgn0012034	maker-Cepheus-snap-gene-0.5918_2	NA
Aldh	FBgn0012036	maker-Andromeda-snap-gene-0.2104	DS10_00001575
AttA	FBgn0012042	maker-Draco-snap-gene-0.3025	DS10_00002558
CalpA	FBgn0012051	maker-Draco-snap-gene-0.2406	DS10_00002059
Cdc27	FBgn0012058	maker-Cepheus-augustus-gene-1.5239	NA
Dh44	FBgn0012344	maker-Contig_6-snap-gene-0.2720	DS10_00009423
Trl	FBgn0013263	NA	DS10_00004078
FK506-bp1	FBgn0013269	maker-Contig_16-augustus-gene-0.944	DS10_00010759
Gp150	FBgn0013272	maker-Draco-snap-gene-0.3317	DS10_00002081
Hsp70Ab	FBgn0013276	NA	DS10_00010335
Hsp70Ba	FBgn0013277	NA	DS10_00011629
ProtA	FBgn0013300	maker-Andromeda-augustus-gene-1.9009	DS10_00000179
Nca	FBgn0013303	maker-Cepheus-snap-gene-1.6714_1	NA
Nmda1	FBgn0013305	augustus_masked-Contig_5-processed-gene-0.4206	DS10_00006629
Odc1	FBgn0013307	maker-Contig_5-snap-gene-0.5744	DS10_00006694
Odc2	FBgn0013308	maker-Contig_5-snap-gene-0.5743_2	DS10_00006695
Ptth	FBgn0013323	snap_masked-Andromeda-processed-gene-1.1086	DS10_00000066
RpL11	FBgn0013325	maker-Draco-augustus-gene-0.739	DS10_00002055
Sap47	FBgn0013334	augustus_masked-Contig_16-processed-gene-0.1879	NA
nSyb	FBgn0013342	augustus_masked-Contig_18-processed-gene-0.211_2	DS10_00004480
TfIIA-S	FBgn0013347	maker-Contig_6-snap-gene-0.2437	NA
bcn92	FBgn0013432	maker-Gemini-snap-gene-0.3259	NA
beat-Ia	FBgn0013433	maker-Andromeda-augustus-gene-1.9236	DS10_00000952
cdc2rk	FBgn0013435	snap_masked-Draco-processed-gene-0.10020	DS10_00002774
igl	FBgn0013467	maker-Draco-snap-gene-0.2326	NA
klu	FBgn0013469	maker-Cepheus-snap-gene-1.6791	NA
l(2)dtl	FBgn0013548	maker-Draco-snap-gene-0.3263	DS10_00002157
Pex1	FBgn0013563	maker-Cepheus-snap-gene-0.6047	DS10_00004037
not	FBgn0013717	maker-Cepheus-snap-gene-1.6053	DS10_00011261
pck	FBgn0013720	augustus_masked-Gemini-processed-gene-0.237_2	NA
phyl	FBgn0013725	maker-Draco-snap-gene-0.2128	DS10_00002525
pnut	FBgn0013726	snap_masked-Contig_5-processed-gene-0.1133	DS10_00006731
sced	FBgn0013732	snap_masked-Contig_5-processed-gene-0.150	DS10_00005580
shot	FBgn0013733	maker-Contig_5-snap-gene-0.5847	DS10_00006529
alien	FBgn0013746	maker-Andromeda-snap-gene-0.1649	DS10_00001547
Arf51F	FBgn0013750	maker-Contig_5-snap-gene-0.4980	DS10_00005502
Awh	FBgn0013751	maker-Cepheus-snap-gene-1.5715	NA
Bgb	FBgn0013753	maker-Contig_18-snap-gene-0.1674	DS10_00004478
Bro	FBgn0013755	augustus_masked-Contig_18-processed-gene-0.319_2	DS10_00004474
Mtor	FBgn0013756	maker-Draco-snap-gene-0.2177	DS10_00002432
CASK	FBgn0013759	snap_masked-Contig_13-processed-gene-0.499	NA
CG5210	FBgn0013763	maker-Draco-augustus-gene-0.151	DS10_00003288
Chi	FBgn0013764	augustus_masked-Draco-processed-gene-0.5877	DS10_00002305
cnn	FBgn0013765	maker-Contig_5-augustus-gene-0.4914_1	DS10_00006578
Crz	FBgn0013767	NA	DS10_00009425
Cp1	FBgn0013770	maker-Contig_5-augustus-gene-0.4656	DS10_00005568
Cyp6a9	FBgn0013771	maker-Draco-augustus-gene-0.1313	NA
Cyp6a8	FBgn0013772	maker-Draco-snap-gene-0.3132_2	NA
Cyp6a22	FBgn0013773	maker-Draco-snap-gene-0.2205_1	DS10_00002388
Deaf1	FBgn0013799	maker-Cepheus-snap-gene-1.6510	DS10_00007198
Dhc16F	FBgn0013809	snap_masked-Gemini-processed-gene-0.4821	DS10_00005352
Dhc36C	FBgn0013810	maker-Andromeda-augustus-gene-1.9166	DS10_00001128
Dhc62B	FBgn0013811	maker-Contig_18-augustus-gene-0.1319	DS10_00004456
Dhc93AB	FBgn0013812	maker-Contig_10-snap-gene-0.734	DS10_00009036
Dhc98D	FBgn0013813	maker-Contig_22-snap-gene-0.1003	DS10_00011935
Elal	FBgn0013949	maker-Contig_49-augustus-gene-0.49	DS10_00011232
Esp	FBgn0013953	maker-Contig_49-snap-gene-0.205	DS10_00011239
FK506-bp2	FBgn0013954	maker-Draco-snap-gene-0.2645	DS10_00003224
Gycbeta100B	FBgn0013973	maker-Contig_9-snap-gene-0.2142	NA
His4r	FBgn0013981	maker-Contig_6-snap-gene-0.2833	DS10_00012245
imd	FBgn0013983	maker-Contig_5-snap-gene-0.5132	DS10_00005729
InR	FBgn0013984	maker-Contig_8-snap-gene-0.607	DS10_00012616
MAPk-Ak2	FBgn0013987	maker-Contig_7-snap-gene-0.2457	DS10_00008181
Nrx-IV	FBgn0013997	augustus_masked-Cepheus-processed-gene-0.4006_2	DS10_00004139
Pdi	FBgn0014002	NA	DS10_00011820
Pk92B	FBgn0014006	NA	DS10_00011055
Ptp69D	FBgn0014007	maker-Cepheus-snap-gene-1.6232	DS10_00009821
Rab2	FBgn0014009	maker-Contig_5-snap-gene-0.5041	DS10_00005591
Rab5	FBgn0014010	maker-Andromeda-snap-gene-1.8338	DS10_00000315
Rac2	FBgn0014011	maker-Cepheus-exonerate_protein2genome-gene-1.1618	DS10_00007257
Rel	FBgn0014018	maker-Contig_13-snap-gene-0.1543	DS10_00011541
Rh5	FBgn0014019	maker-Andromeda-snap-gene-0.1874	DS10_00001977
Rho1	FBgn0014020	maker-Draco-snap-gene-0.1757	DS10_00003158
Rlb1	FBgn0014022	maker-Contig_6-augustus-gene-0.3562	DS10_00009600
mRpL47	FBgn0014023	maker-Contig_6-augustus-gene-0.3259	DS10_00009601
Rnp4F	FBgn0014024	maker-Contig_7-snap-gene-0.2084	DS10_00006951
RpL7A	FBgn0014026	maker-Gemini-snap-gene-0.3121	DS10_00005037
SdhB	FBgn0014028	maker-Contig_5-snap-gene-0.5045	DS10_00005602
2002-09-01	FBgn0014029	maker-Contig_6-augustus-gene-0.3487_1	NA
Spat	FBgn0014031	maker-Gemini-snap-gene-0.3718	DS10_00005038
Sptr	FBgn0014032	augustus_masked-Contig_7-processed-gene-0.3564	DS10_00006845
Sr-CI	FBgn0014033	maker-Andromeda-snap-gene-1.7685	DS10_00000114
Su(Tpl)	FBgn0014037	augustus_masked-Cepheus-processed-gene-1.7194_1	DS10_00007190
Tie	FBgn0014073	maker-Cepheus-snap-gene-1.6489	DS10_00007147
Ugt	FBgn0014075	maker-Cepheus-snap-gene-1.6263	DS10_00008811
Vm32E	FBgn0014076	augustus_masked-Andromeda-processed-gene-0.112	DS10_00001909
CG4278	FBgn0014092	augustus_masked-Andromeda-processed-gene-0.507	DS10_00001761
barr	FBgn0014127	augustus_masked-Andromeda-processed-gene-1.6585	DS10_00000981
bif	FBgn0014133	maker-Contig_7-augustus-gene-0.3006	DS10_00006310
croc	FBgn0014143	snap_masked-Cepheus-processed-gene-0.928	DS10_00004233
fax	FBgn0014163	maker-Cepheus-snap-gene-1.5921	DS10_00010707
gcm	FBgn0014179	maker-Andromeda-snap-gene-0.1630	DS10_00001594
Oda	FBgn0014184	NA	DS10_00002391
Hel25E	FBgn0014189	maker-Andromeda-augustus-gene-1.9184_2	NA
prod	FBgn0014269	maker-Contig_5-augustus-gene-0.4790	DS10_00005811
mia	FBgn0014342	maker-Contig_8-snap-gene-0.524	DS10_00009220
mirr	FBgn0014343	maker-Cepheus-snap-gene-1.6227	DS10_00009819
noi	FBgn0014366	NA	DS10_00010884
RhoL	FBgn0014380	maker-Contig_49-augustus-gene-0.54	DS10_00011461
sty	FBgn0014388	maker-Cepheus-snap-gene-1.6434	DS10_00007841
sun	FBgn0014391	NA	DS10_00005890
tilB	FBgn0014395	maker-Contig_15-augustus-gene-0.365	DS10_00010468
tim	FBgn0014396	maker-Andromeda-snap-gene-1.8398	DS10_00000226
Vps26	FBgn0014411	maker-Gemini-augustus-gene-0.2163	DS10_00005159
CG13397	FBgn0014417	maker-Andromeda-augustus-gene-1.9491	DS10_00000355
CG11899	FBgn0014427	maker-Contig_6-augustus-gene-0.3629	DS10_00012303
Acp1	FBgn0014454	maker-Andromeda-snap-gene-0.1661	NA
Ahcy13	FBgn0014455	maker-Contig_7-augustus-gene-0.2975	DS10_00006223
Cp7Fa	FBgn0014464	maker-Contig_7-snap-gene-0.2428	DS10_00006847
Cp7Fb	FBgn0014465	maker-Contig_7-augustus-gene-0.2909	DS10_00006848
Cp7Fc	FBgn0014466	maker-Contig_7-snap-gene-0.2426	DS10_00006849
Cyp4e2	FBgn0014469	maker-Contig_5-snap-gene-0.5711_2	DS10_00006754
Eig71Ej	FBgn0014850	maker-Cepheus-snap-gene-1.6188	DS10_00011177
Eig71Ek	FBgn0014851	maker-Cepheus-snap-gene-1.6884_2	DS10_00011176
His3.3A	FBgn0014857	maker-Andromeda-snap-gene-1.7601	DS10_00000265
Hr38	FBgn0014859	maker-Andromeda-snap-gene-1.8051	DS10_00000823
Mcm2	FBgn0014861	maker-Contig_13-augustus-gene-0.2201	DS10_00010646
Mlp84B	FBgn0014863	maker-Contig_8-snap-gene-0.438_2	DS10_00012890
Mtk	FBgn0014865	snap_masked-Contig_5-processed-gene-0.80	DS10_00005509
Ost48	FBgn0014868	maker-Gemini-snap-gene-0.3763	DS10_00005115
Pglym78	FBgn0014869	maker-Contig_6-snap-gene-0.2965	DS10_00012298
Psi	FBgn0014870	maker-Draco-augustus-gene-0.909	DS10_00003264
Roe1	FBgn0014877	maker-Contig_5-snap-gene-0.5350	DS10_00006563
Set	FBgn0014879	augustus_masked-Contig_463-processed-gene-0.13_1	DS10_00008715
Hydr2	FBgn0014906	maker-Andromeda-augustus-gene-1.8844	DS10_00000546
btn	FBgn0014949	maker-Contig_13-augustus-gene-0.2243	DS10_00011924
betaggt-I	FBgn0015000	maker-Andromeda-augustus-gene-1.8804	DS10_00000638
iotaTry	FBgn0015001	maker-Draco-snap-gene-0.2958_1_1	NA
Actn3	FBgn0015008	maker-Contig_33-snap-gene-0.172	DS10_00009962
Ahcy89E	FBgn0015011	maker-Contig_33-augustus-gene-0.319	DS10_00009963
Cctgamma	FBgn0015019	maker-Contig_33-snap-gene-0.87	NA
CkIalpha	FBgn0015024	maker-Contig_85-augustus-gene-0.66	DS10_00006440
CkIIalpha-i1	FBgn0015025	maker-Cepheus-augustus-gene-1.5502	NA
cype	FBgn0015031	snap_masked-Andromeda-processed-gene-1.920	DS10_00000244
Cyp4c3	FBgn0015032	maker-Contig_9-snap-gene-0.2149	DS10_00009146
Cyp4d8	FBgn0015033	maker-Cepheus-snap-gene-1.6552	DS10_00007267
Cyp4e3	FBgn0015035	maker-Andromeda-snap-gene-0.1623	DS10_00001612
Cyp4p1	FBgn0015037	maker-Draco-snap-gene-0.2580_2	NA
Cyp9b1	FBgn0015038	maker-Contig_5-augustus-gene-0.4697	DS10_00005633
Cyp9c1	FBgn0015040	maker-Draco-snap-gene-0.2754	DS10_00003038
Ddx1	FBgn0015075	maker-Cepheus-snap-gene-1.6361	DS10_00007930
eIF-4E	FBgn0015218	maker-Cepheus-snap-gene-0.5691	NA
Fer2LCH	FBgn0015221	maker-Contig_9-snap-gene-0.2181	NA
Fer1HCH	FBgn0015222	maker-Contig_9-snap-gene-0.1881	NA
glec	FBgn0015229	maker-Contig_13-snap-gene-0.1862	NA
Glut3	FBgn0015230	augustus_masked-Contig_33-processed-gene-0.916	NA
Hr78	FBgn0015239	maker-Cepheus-snap-gene-1.7015	DS10_00010933
Hr96	FBgn0015240	snap_masked-Contig_16-processed-gene-0.651	DS10_00010838
Hsp60	FBgn0015245	maker-Contig_7-augustus-gene-0.2885	DS10_00006901
Diap2	FBgn0015247	maker-Contig_5-snap-gene-0.5470	DS10_00005558
Nap1	FBgn0015268	maker-Contig_5-augustus-gene-0.4291	DS10_00005488
Nf1	FBgn0015269	maker-Contig_9-snap-gene-0.1954	DS10_00012119
Orc2	FBgn0015270	maker-Contig_6-snap-gene-0.2701	NA
Orc5	FBgn0015271	maker-Andromeda-snap-gene-0.2018	DS10_00001719
Pi3K59F	FBgn0015277	maker-Draco-snap-gene-0.1888	DS10_00002952
Pi3K68D	FBgn0015278	augustus_masked-Cepheus-processed-gene-1.8050	DS10_00011099
Pi3K92E	FBgn0015279	maker-Contig_6-snap-gene-0.2762	DS10_00012669
Rpn10	FBgn0015283	maker-Cepheus-snap-gene-1.6308_2	NA
Rala	FBgn0015286	maker-Contig_11-snap-gene-0.374	NA
shark	FBgn0015295	maker-Draco-augustus-gene-0.951	DS10_00003141
Shc	FBgn0015296	augustus_masked-Cepheus-processed-gene-0.4503_1	DS10_00003847
Srp19	FBgn0015298	maker-Cepheus-snap-gene-1.6542	NA
Ssb-c31a	FBgn0015299	maker-Andromeda-snap-gene-1.7521	DS10_00000401
Ssl	FBgn0015300	augustus_masked-Draco-processed-gene-0.4823	DS10_00003006
Try29F	FBgn0015316	maker-Andromeda-augustus-gene-0.2816_1	DS10_00001549
Ubc2	FBgn0015320	maker-Andromeda-snap-gene-0.1496_2	DS10_00001851
Ubc4	FBgn0015321	maker-Cepheus-snap-gene-0.6122	DS10_00003888
Vha26	FBgn0015324	maker-Contig_8-augustus-gene-0.309	DS10_00010885
abs	FBgn0015331	maker-Contig_27-snap-gene-0.55_1	DS10_00007590
CG15865	FBgn0015336	maker-Contig_7-augustus-gene-0.2966	DS10_00006196
CG5861	FBgn0015338	maker-Andromeda-snap-gene-0.1548	DS10_00001755
CG2034	FBgn0015359	NA	DS10_00004409
oxt	FBgn0015360	maker-Cepheus-snap-gene-0.5827	DS10_00004408
chn	FBgn0015371	maker-Draco-snap-gene-0.2324	DS10_00002201
RabX1	FBgn0015372	maker-Draco-snap-gene-0.2798	DS10_00002963
cutlet	FBgn0015376	maker-Andromeda-augustus-gene-1.9580	DS10_00000144
dod	FBgn0015379	maker-Gemini-snap-gene-0.3591	DS10_00004817
drl	FBgn0015380	maker-Andromeda-augustus-gene-1.9116	DS10_00001270
dsf	FBgn0015381	maker-Andromeda-augustus-gene-1.8537	DS10_00001292
glu	FBgn0015391	maker-Andromeda-augustus-gene-1.8862	DS10_00000502
hoip	FBgn0015393	maker-Andromeda-augustus-gene-0.2789	DS10_00001604
jumu	FBgn0015396	maker-Contig_13-snap-gene-0.1731	DS10_00009310
kek1	FBgn0015399	snap_masked-Andromeda-processed-gene-0.3031	DS10_00007676
ksr	FBgn0015402	augustus_masked-Contig_8-processed-gene-0.969	DS10_00009227
Rme-8	FBgn0015477	maker-Draco-snap-gene-0.1658	DS10_00003326
Cul1	FBgn0015509	maker-Draco-augustus-gene-0.349	DS10_00002873
mbc	FBgn0015513	maker-Contig_6-snap-gene-0.2871	DS10_00011949
nAChRalpha3	FBgn0015519	maker-Gemini-augustus-gene-0.2401	DS10_00005938
RpS21	FBgn0015521	snap_masked-Andromeda-processed-gene-1.661_1	NA
otp	FBgn0015524	maker-Draco-augustus-gene-0.415	DS10_00002719
pen	FBgn0015527	maker-Gemini-snap-gene-0.2990	DS10_00004816
sda	FBgn0015541	maker-Contig_9-snap-gene-0.1998	DS10_00009161
spag	FBgn0015544	maker-Draco-snap-gene-0.2269	DS10_00002274
spel1	FBgn0015546	maker-Andromeda-augustus-gene-1.9264	DS10_00000884
tap	FBgn0015550	augustus_masked-Cepheus-processed-gene-0.4075	DS10_00003985
tos	FBgn0015553	maker-Andromeda-augustus-gene-1.8580_1	DS10_00001197
tty	FBgn0015558	maker-Gemini-augustus-gene-0.2012	DS10_00004819
unpg	FBgn0015561	maker-Draco-snap-gene-0.2584	DS10_00003331
alpha-Est1	FBgn0015568	maker-Contig_8-augustus-gene-0.41	DS10_00009759
alpha-Est10	FBgn0015569	maker-Contig_8-snap-gene-0.414	NA
alpha-Est2	FBgn0015570	maker-Contig_8-snap-gene-0.644_1_1	DS10_00009758
alpha-Est3	FBgn0015571	snap_masked-Contig_8-processed-gene-0.2363_1	NA
alpha-Est4	FBgn0015572	snap_masked-Contig_8-processed-gene-0.2363_2_1	NA
alpha-Est6	FBgn0015574	maker-Contig_8-augustus-gene-0.44_2	DS10_00012107
alpha-Est7	FBgn0015575	maker-Contig_8-snap-gene-0.415_1	NA
alpha-Est8	FBgn0015576	maker-Contig_8-snap-gene-0.415_2	DS10_00012105
alpha-Est9	FBgn0015577	maker-Contig_8-snap-gene-0.417	NA
dare	FBgn0015582	augustus_masked-Draco-processed-gene-0.4976_1	NA
Apc	FBgn0015589	maker-Contig_22-augustus-gene-0.915	DS10_00009854
AstA	FBgn0015591	maker-Contig_49-augustus-gene-0.104	DS10_00011256
BEAF-32	FBgn0015602	maker-Draco-snap-gene-0.3023	DS10_00002566
CadN	FBgn0015609	maker-Andromeda-snap-gene-1.7113	DS10_00001137
CanB2	FBgn0015614	augustus_masked-Draco-processed-gene-0.4872	DS10_00002889
SMC3	FBgn0015615	maker-Contig_7-snap-gene-0.2475	DS10_00008221
Clp	FBgn0015621	augustus_masked-Andromeda-processed-gene-1.6961	DS10_00000085
Cnx99A	FBgn0015622	maker-Contig_6-augustus-gene-0.3342	DS10_00009470
Cpr	FBgn0015623	augustus_masked-Contig_39-processed-gene-0.70	NA
CycB3	FBgn0015625	maker-Contig_49-exonerate_protein2genome-gene-0.911	DS10_00011230
Dot	FBgn0015663	maker-Andromeda-snap-gene-1.7246	DS10_00000899
Dref	FBgn0015664	maker-Andromeda-snap-gene-1.7504	DS10_00000422
ktub	FBgn0015721	maker-Draco-augustus-gene-0.1139_1	DS10_00002751
Hmu	FBgn0015737	maker-Contig_22-snap-gene-0.1038	DS10_00010137
Lis-1	FBgn0015754	maker-Draco-snap-gene-0.1771	DS10_00003148
RpL9	FBgn0015756	maker-Andromeda-snap-gene-0.1477	DS10_00001882
p38a	FBgn0015765	NA	DS10_00009254
Msr-110	FBgn0015766	NA	DS10_00007186
MstProx	FBgn0015770	maker-Contig_8-snap-gene-0.421	DS10_00010936
Nak	FBgn0015772	snap_masked-Andromeda-processed-gene-1.92	DS10_00001228
NetA	FBgn0015773	maker-Gemini-augustus-gene-0.2810_2	NA
nrv1	FBgn0015776	maker-Andromeda-snap-gene-0.2176	DS10_00001455
nrv2	FBgn0015777	maker-Andromeda-snap-gene-0.2175	NA
rin	FBgn0015778	maker-Contig_6-augustus-gene-0.3429	NA
P5cr	FBgn0015781	maker-Contig_10-snap-gene-0.655	DS10_00012166
Rab10	FBgn0015789	maker-Contig_11-snap-gene-0.339	NA
Rab11	FBgn0015790	maker-Contig_10-augustus-gene-0.109_1	DS10_00010804
Rab14	FBgn0015791	snap_masked-Andromeda-processed-gene-1.1519	DS10_00000882
Rab19	FBgn0015793	maker-Cepheus-augustus-gene-0.5308	DS10_00003715
Rab18	FBgn0015794	maker-Gemini-snap-gene-0.2909	DS10_00004677
Rab7	FBgn0015795	maker-Contig_16-augustus-gene-0.1133	DS10_00008975
Rbf	FBgn0015799	maker-Gemini-augustus-gene-0.1935_2	DS10_00004659
Reg-5	FBgn0015801	maker-Draco-snap-gene-0.1830	DS10_00003059
RtGEF	FBgn0015803	snap_masked-Andromeda-processed-gene-1.437	DS10_00000861
Rpd3	FBgn0015805	maker-Cepheus-snap-gene-1.6407	DS10_00007913
S6k	FBgn0015806	maker-Cepheus-snap-gene-1.5977	NA
ScpX	FBgn0015808	maker-Andromeda-snap-gene-1.7838	DS10_00001217
Spx	FBgn0015818	maker-Contig_7-snap-gene-0.2159	DS10_00006822
TfIIEalpha	FBgn0015828	NA	DS10_00011435
TfIIEbeta	FBgn0015829	snap_masked-Cepheus-processed-gene-1.2707_1	NA
Trip1	FBgn0015834	augustus_masked-Andromeda-processed-gene-1.6734	DS10_00000632
Drip	FBgn0015872	maker-Draco-augustus-gene-0.1283	DS10_00002465
apt	FBgn0015903	maker-Draco-augustus-gene-0.309	DS10_00002950
ara	FBgn0015904	maker-Cepheus-augustus-gene-1.5012	DS10_00009815
ast	FBgn0015905	maker-Andromeda-snap-gene-1.8108	DS10_00000708
caup	FBgn0015919	maker-Cepheus-augustus-gene-1.5013	DS10_00009816
crq	FBgn0015924	maker-Andromeda-snap-gene-1.7722	DS10_00000047
csul	FBgn0015925	maker-Draco-snap-gene-0.2670	DS10_00003178
dah	FBgn0015926	maker-Contig_7-snap-gene-0.2501	DS10_00006236
dpa	FBgn0015929	maker-Contig_5-snap-gene-0.5552	DS10_00005674
hrg	FBgn0015949	maker-Draco-augustus-gene-0.1472	DS10_00002025
Faa	FBgn0016013	maker-Cepheus-snap-gene-1.6460	DS10_00007573
lama	FBgn0016031	maker-Cepheus-augustus-gene-0.4980	DS10_00003644
lbm	FBgn0016032	maker-Contig_5-snap-gene-0.5072_2	NA
mael	FBgn0016034	maker-Cepheus-snap-gene-1.6383	DS10_00007664
mei-P22	FBgn0016036	augustus_masked-Cepheus-processed-gene-1.7214	DS10_00007232
mod(r)	FBgn0016038	augustus_masked-Gemini-processed-gene-0.863	DS10_00005292
Tom40	FBgn0016041	maker-Contig_7-snap-gene-0.2354	NA
nompA	FBgn0016047	maker-Draco-snap-gene-0.2042	DS10_00002681
pgc	FBgn0016053	maker-Draco-snap-gene-0.3316	NA
phr6-4	FBgn0016054	maker-Andromeda-augustus-gene-1.9283	DS10_00000834
Sema-1b	FBgn0016059	maker-Draco-snap-gene-0.1820	DS10_00003078
smg	FBgn0016070	maker-Cepheus-augustus-gene-0.4908	DS10_00003804
vkg	FBgn0016075	maker-Andromeda-snap-gene-1.8369	DS10_00000275
vri	FBgn0016076	maker-Andromeda-augustus-gene-1.8982	DS10_00000247
wun	FBgn0016078	maker-Draco-augustus-gene-0.112_1	DS10_00003352
xmas-1	FBgn0016080	augustus_masked-Contig_7-processed-gene-0.3984_1	NA
fry	FBgn0016081	augustus_masked-Cepheus-processed-gene-0.4119	DS10_00003882
ATPsynCF6	FBgn0016119	maker-Contig_6-snap-gene-0.2488	DS10_00013366
Acer	FBgn0016122	maker-Andromeda-snap-gene-0.1346	DS10_00008902
Aph-4	FBgn0016123	maker-Contig_9-snap-gene-0.2144	DS10_00009156
CaMKI	FBgn0016126	maker-Contig_17-snap-gene-0.339	DS10_00007106
Cdk4	FBgn0016131	snap_masked-Contig_5-processed-gene-0.416	DS10_00005840
PTP-ER	FBgn0016641	NA	DS10_00002988
Lgr1	FBgn0016650	maker-Contig_9-snap-gene-0.2360_2	DS10_00012044
H15	FBgn0016660	maker-Andromeda-snap-gene-1.7624	DS10_00000237
Ipp	FBgn0016672	maker-Contig_6-augustus-gene-0.3443	NA
NaPi-T	FBgn0016684	maker-Draco-augustus-gene-0.484_2	DS10_00002572
Nlp	FBgn0016685	maker-Contig_9-snap-gene-0.2209	DS10_00008527
Nurf-38	FBgn0016687	augustus_masked-Draco-processed-gene-0.4819	DS10_00003021
ATPsynO	FBgn0016691	augustus_masked-Contig_463-processed-gene-0.13_2	NA
Past1	FBgn0016693	maker-Contig_10-snap-gene-0.678	DS10_00011515
Pdp1	FBgn0016694	maker-Cepheus-augustus-gene-1.5268	NA
Pitslre	FBgn0016696	snap_masked-Cepheus-processed-gene-0.105	DS10_00004315
Prosalpha5	FBgn0016697	maker-Draco-snap-gene-0.2473	DS10_00003558
Ptpa	FBgn0016698	maker-Andromeda-snap-gene-1.7438	DS10_00000531
Rab1	FBgn0016700	augustus_masked-Contig_10-processed-gene-0.1101_1	NA
Rab4	FBgn0016701	snap_masked-Draco-processed-gene-0.10575	DS10_00003589
Reg-2	FBgn0016715	maker-Contig_18-augustus-gene-0.1373	DS10_00004590
RpL29	FBgn0016726	NA	DS10_00002220
Usp47	FBgn0016756	maker-Cepheus-snap-gene-1.6686	DS10_00008122
angel	FBgn0016762	augustus_masked-Draco-processed-gene-0.4849	DS10_00002938
dmt	FBgn0016792	maker-Contig_6-snap-gene-0.2727	DS10_00009418
dos	FBgn0016794	maker-Cepheus-snap-gene-0.5372_1	DS10_00004381
fz2	FBgn0016797	augustus_masked-Contig_75-processed-gene-0.281	DS10_00009879
Stat92E	FBgn0016917	maker-Contig_6-snap-gene-0.2776_2	DS10_00011311
nompB	FBgn0016919	maker-Andromeda-snap-gene-0.1763	DS10_00001352
nompC	FBgn0016920	maker-Andromeda-augustus-gene-1.8986	DS10_00000239
Pino	FBgn0016926	maker-Andromeda-snap-gene-1.7330	NA
Dyrk2	FBgn0016930	maker-Andromeda-snap-gene-1.7257	DS10_00000871
l(2)k10201	FBgn0016970	augustus_masked-Draco-processed-gene-0.5395	DS10_00003350
stnB	FBgn0016975	maker-Contig_15-augustus-gene-0.339	DS10_00007512
spen	FBgn0016977	maker-Andromeda-snap-gene-1.8513	DS10_00000014
snRNP-U1-70K	FBgn0016978	maker-Andromeda-exonerate_est2genome-gene-0.1311	DS10_00001425
smid	FBgn0016983	maker-Cepheus-augustus-gene-1.4722	DS10_00007252
sktl	FBgn0016984	maker-Draco-snap-gene-0.2021_1	DS10_00002713
cag	FBgn0017414	NA	DS10_00002868
ari-1	FBgn0017418	snap_masked-Gemini-processed-gene-0.5738	NA
CG5989	FBgn0017429	maker-Cepheus-snap-gene-0.5734	DS10_00003755
Nelf-E	FBgn0017430	maker-Cepheus-snap-gene-0.5733	DS10_00003753
U2af38	FBgn0017457	maker-Andromeda-snap-gene-1.7731	DS10_00000029
T3dh	FBgn0017482	maker-Draco-snap-gene-0.2393_1	NA
RpS3A	FBgn0017545	augustus_masked-Contig_17-processed-gene-0.526	DS10_00007142
Rga	FBgn0017550	maker-Contig_8-augustus-gene-0.120	NA
Rca1	FBgn0017551	snap_masked-Andromeda-processed-gene-0.3416	DS10_00001448
Prosalpha4T2	FBgn0017556	maker-Draco-snap-gene-0.1863	DS10_00003008
Pdk	FBgn0017558	maker-Draco-snap-gene-0.2571	DS10_00003356
Ork1	FBgn0017561	maker-Contig_7-snap-gene-0.2125	DS10_00006881
ND-75	FBgn0017566	maker-Gemini-snap-gene-0.3496	DS10_00005943
ND-23	FBgn0017567	maker-Contig_16-augustus-gene-0.921	DS10_00008797
Mo25	FBgn0017572	snap_masked-Cepheus-processed-gene-1.2879	DS10_00010080
Mcm5	FBgn0017577	NA	DS10_00012988
Max	FBgn0017578	maker-Contig_75-augustus-gene-0.370	NA
RpL14	FBgn0017579	maker-Cepheus-snap-gene-0.6207	DS10_00003754
Lk6	FBgn0017581	maker-Contig_9-augustus-gene-0.2792	DS10_00011991
klg	FBgn0017590	maker-Contig_13-snap-gene-0.1716	NA
COX5A	FBgn0019624	augustus_masked-Contig_9-processed-gene-0.3019	DS10_00009903
Atu	FBgn0019637	snap_masked-Contig_8-processed-gene-0.2941	DS10_00009203
Dat	FBgn0019643	augustus_masked-Draco-processed-gene-0.5145	DS10_00002276
ATPsynB	FBgn0019644	augustus_masked-Cepheus-processed-gene-0.4481_1	DS10_00003897
toy	FBgn0019650	maker-Contig_17-snap-gene-0.354	DS10_00007073
qm	FBgn0019662	maker-Cepheus-snap-gene-1.5847	DS10_00007246
lok	FBgn0019686	maker-Andromeda-snap-gene-1.7209	DS10_00000980
gcm2	FBgn0019809	maker-Andromeda-augustus-gene-0.2794	DS10_00001597
dj	FBgn0019828	NA	DS10_00012159
colt	FBgn0019830	snap_masked-Andromeda-processed-gene-1.1725	DS10_00000602
Letm1	FBgn0019886	maker-Draco-augustus-gene-0.287	DS10_00003011
Smg5	FBgn0019890	maker-Andromeda-snap-gene-0.1559	DS10_00001728
Surf4	FBgn0019925	maker-Contig_16-augustus-gene-0.942	DS10_00010756
Ser8	FBgn0019928	maker-Contig_5-exonerate_protein2genome-gene-0.2015	DS10_00006580
Ser7	FBgn0019929	maker-Gemini-snap-gene-0.3647	DS10_00004910
SamDC	FBgn0019932	snap_masked-Andromeda-processed-gene-0.3829_2_2	NA
RpS20	FBgn0019936	maker-Contig_33-augustus-gene-0.187	DS10_00012957
RpI1	FBgn0019938	maker-Draco-snap-gene-0.2121	DS10_00002538
Rh6	FBgn0019940	maker-Contig_16-augustus-gene-0.1070	DS10_00012865
Psn	FBgn0019947	maker-Cepheus-augustus-gene-0.4659	DS10_00004347
Phm	FBgn0019948	NA	DS10_00002317
Cdk9	FBgn0019949	maker-Draco-augustus-gene-0.704_1	NA
Orct	FBgn0019952	augustus_masked-Contig_16-processed-gene-0.1941	NA
ND-42	FBgn0019957	maker-Contig_13-augustus-gene-0.2056	DS10_00011622
Mitofilin	FBgn0019960	snap_masked-Contig_13-processed-gene-0.519	NA
Khc-73	FBgn0019968	maker-Contig_5-augustus-gene-0.4630	DS10_00005522
Drice	FBgn0019972	augustus_masked-Contig_9-processed-gene-0.3155	DS10_00008487
Gs1l	FBgn0019982	maker-Andromeda-snap-gene-1.8127	DS10_00000678
mGluR	FBgn0019985	maker-Contig_17-snap-gene-0.353	DS10_00007078
Gcn2	FBgn0019990	maker-Contig_9-augustus-gene-0.2640	DS10_00007375
Ppox	FBgn0020018	snap_masked-Contig_49-processed-gene-0.731	DS10_00008737
Cbl	FBgn0020224	snap_masked-Cepheus-processed-gene-0.1375	DS10_00003739
ATPsyngamma	FBgn0020235	augustus_masked-Contig_9-processed-gene-0.2939	NA
ATPCL	FBgn0020236	snap_masked-Contig_5-processed-gene-0.313	NA
14-3-3epsilon	FBgn0020238	maker-Contig_22-augustus-gene-0.868	NA
stet	FBgn0020248	maker-Contig_18-snap-gene-0.1550	DS10_00004504
stck	FBgn0020249	augustus_masked-Contig_13-processed-gene-0.1422	DS10_00010206
sfl	FBgn0020251	maker-Cepheus-augustus-gene-0.5091	DS10_00004197
Ran	FBgn0020255	maker-Contig_7-snap-gene-0.2111	NA
Ppa	FBgn0020257	snap_masked-Draco-processed-gene-0.10459	DS10_00002129
ppk	FBgn0020258	snap_masked-Andromeda-processed-gene-1.408	DS10_00000885
pcm	FBgn0020261	maker-Gemini-snap-gene-0.2967	DS10_00004775
mre11	FBgn0020270	maker-Andromeda-snap-gene-0.1906	DS10_00001916
mst	FBgn0020272	maker-Contig_34-augustus-gene-0.42	DS10_00008242
lig	FBgn0020279	maker-Contig_5-augustus-gene-0.4855	DS10_00006702
laf	FBgn0020280	snap_masked-Contig_8-processed-gene-0.2651	NA
ko	FBgn0020294	maker-Cepheus-snap-gene-0.5903	DS10_00004280
drongo	FBgn0020304	maker-Andromeda-snap-gene-1.7703	DS10_00000089
dbe	FBgn0020305	snap_masked-Andromeda-processed-gene-1.1065	DS10_00000095
dom	FBgn0020306	maker-Draco-snap-gene-0.3225	DS10_00002226
dve	FBgn0020307	maker-Draco-augustus-gene-0.1452	DS10_00002077
crol	FBgn0020309	maker-Andromeda-augustus-gene-0.2298	DS10_00001960
CG4050	FBgn0020312	maker-Draco-snap-gene-0.1998	DS10_00002752
Rpt6	FBgn0020369	maker-Gemini-augustus-gene-0.2485	DS10_00004824
TppII	FBgn0020370	maker-Draco-snap-gene-0.3094	DS10_00002469
TM4SF	FBgn0020372	maker-Draco-snap-gene-0.3252	DS10_00002184
Sr-CIII	FBgn0020376	maker-Andromeda-snap-gene-1.7686	NA
Sr-CII	FBgn0020377	maker-Draco-snap-gene-0.2089	DS10_00002586
Sp1	FBgn0020378	maker-Gemini-augustus-gene-0.2527	DS10_00004914
Rfx	FBgn0020379	maker-Contig_13-augustus-gene-0.1953	DS10_00009309
Dredd	FBgn0020381	maker-Gemini-snap-gene-0.2903	DS10_00004662
pug	FBgn0020385	NA	DS10_00011610
Pdk1	FBgn0020386	maker-Contig_18-augustus-gene-0.1388	DS10_00004613
Gcn5	FBgn0020388	maker-Cepheus-snap-gene-1.6919	DS10_00011850
Papss	FBgn0020389	maker-Cepheus-snap-gene-1.6509	DS10_00007194
Nrk	FBgn0020391	maker-Draco-exonerate_est2genome-gene-0.3769	DS10_00002467
Nmt	FBgn0020392	maker-Cepheus-snap-gene-0.5770	NA
Mst89B	FBgn0020399	snap_masked-Contig_33-processed-gene-0.628_2	NA
asun	FBgn0020407	snap_masked-Contig_33-processed-gene-0.628_1	DS10_00010332
JIL-1	FBgn0020412	maker-Cepheus-augustus-gene-1.5443	DS10_00012147
Idgf3	FBgn0020414	maker-Andromeda-augustus-gene-1.9435	NA
Idgf2	FBgn0020415	augustus_masked-Andromeda-processed-gene-1.6803_1	NA
Idgf1	FBgn0020416	augustus_masked-Andromeda-processed-gene-1.6803_2	NA
Fak	FBgn0020440	maker-Draco-snap-gene-0.3330	DS10_00002058
Elf	FBgn0020443	maker-Andromeda-snap-gene-0.1841	DS10_00008439
E23	FBgn0020445	augustus_masked-Andromeda-processed-gene-1.6774	DS10_00000534
Dad	FBgn0020493	maker-Contig_6-snap-gene-0.2793	NA
CtBP	FBgn0020496	snap_masked-Contig_44-processed-gene-0.114	NA
emb	FBgn0020497	maker-Andromeda-snap-gene-1.7549	DS10_00000356
CLIP-190	FBgn0020503	maker-Andromeda-snap-gene-1.7880	DS10_00001108
Amyrel	FBgn0020506	maker-Draco-snap-gene-0.2610	NA
Ag5r2	FBgn0020508	maker-Gemini-snap-gene-0.4047	DS10_00007286
Abi	FBgn0020510	NA	DS10_00012513
ade5	FBgn0020513	maker-Contig_85-snap-gene-0.1_2	DS10_00006431
pio	FBgn0020521	maker-Draco-snap-gene-0.2762_2	DS10_00003027
kraken	FBgn0020545	augustus_masked-Andromeda-processed-gene-1.6958_2	DS10_00000091
SA	FBgn0020616	maker-Andromeda-snap-gene-0.1721	DS10_00001433
Rx	FBgn0020617	maker-Draco-snap-gene-0.2942	DS10_00002722
Rack1	FBgn0020618	maker-Andromeda-snap-gene-0.1789	DS10_00006154
RN-tre	FBgn0020620	maker-Contig_5-snap-gene-0.5015	DS10_00005561
Pkn	FBgn0020621	maker-Draco-augustus-gene-0.122	DS10_00003337
Pi3K21B	FBgn0020622	maker-Andromeda-augustus-gene-1.9624_1	DS10_00000030
Osbp	FBgn0020626	maker-Contig_16-snap-gene-0.1193	DS10_00008764
Mcm7	FBgn0020633	maker-Cepheus-snap-gene-0.6179	DS10_00003787
Lcp65Ag2	FBgn0020637	snap_masked-Cepheus-processed-gene-0.283	NA
Lcp65Ag1	FBgn0020638	maker-Cepheus-augustus-gene-0.4750	NA
Lcp65Af	FBgn0020639	maker-Cepheus-augustus-gene-0.4749	NA
Lcp65Ae	FBgn0020640	maker-Cepheus-augustus-gene-0.4748	NA
Lcp65Ad	FBgn0020641	maker-Cepheus-snap-gene-0.5971_2	NA
Lcp65Ac	FBgn0020642	maker-Cepheus-snap-gene-0.5971_1	NA
Lcp65Ab2	FBgn0020643	snap_masked-Cepheus-processed-gene-0.975	NA
Lcp65Ab1	FBgn0020644	augustus_masked-Cepheus-processed-gene-0.4342	NA
Lcp65Aa	FBgn0020645	snap_masked-Cepheus-processed-gene-0.974	NA
Lcp65APsi	FBgn0020646	augustus_masked-Cepheus-processed-gene-0.4343	NA
KrT95D	FBgn0020647	maker-Contig_16-augustus-gene-0.981	DS10_00008972
Trxr-1	FBgn0020653	snap_masked-Gemini-processed-gene-0.6069	DS10_00005944
ArfGAP1	FBgn0020655	maker-Cepheus-snap-gene-0.6006	DS10_00004118
Atet	FBgn0020762	maker-Andromeda-snap-gene-1.7695	DS10_00000102
Alas	FBgn0020764	maker-Draco-snap-gene-0.2239	DS10_00002323
Aats-phe-m	FBgn0020766	maker-Contig_5-snap-gene-0.5478	DS10_00005567
CG7179	FBgn0020880	augustus_masked-Andromeda-processed-gene-0.253	DS10_00001536
Su(z)12	FBgn0020887	augustus_masked-Cepheus-processed-gene-0.4219	DS10_00003663
Jon25Bi	FBgn0020906	maker-Andromeda-snap-gene-1.8151_2	NA
Scp2	FBgn0020907	maker-Contig_33-snap-gene-0.160	DS10_00007954
Rtc1	FBgn0020909	maker-Gemini-snap-gene-0.3382_1	DS10_00008399
RpL3	FBgn0020910	augustus_masked-Contig_6-processed-gene-0.4736	DS10_00008637
Ptx1	FBgn0020912	maker-Contig_9-augustus-gene-0.2660	NA
Dgkepsilon	FBgn0020930	maker-Contig_5-snap-gene-0.5306	DS10_00006639
C901	FBgn0021742	maker-Contig_7-augustus-gene-0.2666	DS10_00006889
Aats-ser	FBgn0021750	NA	DS10_00010758
chb	FBgn0021760	augustus_masked-Cepheus-processed-gene-0.3925	DS10_00004273
Nup154	FBgn0021761	maker-Andromeda-snap-gene-0.1921	DS10_00001883
sdk	FBgn0021764	maker-Gemini-augustus-gene-0.2249	DS10_00013052
scu	FBgn0021765	maker-Gemini-augustus-gene-0.2257	NA
org-1	FBgn0021767	maker-Contig_7-augustus-gene-0.2687	DS10_00006841
nudC	FBgn0021768	maker-Cepheus-snap-gene-1.6597	DS10_00010858
mira	FBgn0021776	snap_masked-Contig_10-processed-gene-0.2164	DS10_00011045
Tapdelta	FBgn0021795	maker-Draco-snap-gene-0.2037	DS10_00002689
Tor	FBgn0021796	maker-Andromeda-snap-gene-0.1821	DS10_00007688
Reph	FBgn0021800	augustus_masked-Andromeda-processed-gene-1.6373	NA
Vps28	FBgn0021814	snap_masked-Contig_5-processed-gene-0.539	DS10_00006704
cnk	FBgn0021818	maker-Draco-augustus-gene-0.35	DS10_00003559
Dmn	FBgn0021825	maker-Contig_5-snap-gene-0.5681	DS10_00006804
l(2)k14710	FBgn0021847	maker-Contig_5-snap-gene-0.5370	DS10_00006520
l(2)k14505	FBgn0021856	maker-Andromeda-snap-gene-1.7757	DS10_00001338
Xbp1	FBgn0021872	snap_masked-Draco-processed-gene-0.11132	DS10_00002757
Nle	FBgn0021874	maker-Andromeda-snap-gene-1.7716	DS10_00000062
Zfrp8	FBgn0021875	maker-Draco-snap-gene-0.2267	DS10_00002278
ytr	FBgn0021895	snap_masked-Draco-processed-gene-0.10428_2	NA
RFeSP	FBgn0021906	maker-Andromeda-snap-gene-1.7312	DS10_00000759
Coprox	FBgn0021944	maker-Andromeda-exonerate_protein2genome-gene-0.4890	DS10_00001427
ND-PDSW	FBgn0021967	NA	DS10_00000231
l(2)k09913	FBgn0021979	maker-Draco-snap-gene-0.2540	DS10_00003405
Rs1	FBgn0021995	maker-Contig_5-snap-gene-0.5732	DS10_00006724
eIF-3p40	FBgn0022023	maker-Andromeda-snap-gene-1.8372	DS10_00000268
Vps25	FBgn0022027	maker-Contig_5-snap-gene-0.5699	DS10_00006778
l(2)k01209	FBgn0022029	maker-Draco-snap-gene-0.2472	DS10_00003560
Nnp-1	FBgn0022069	augustus_masked-Andromeda-processed-gene-0.209	DS10_00001665
Vha36-1	FBgn0022097	snap_masked-Contig_5-processed-gene-0.97	NA
l(2)k05819	FBgn0022153	maker-Andromeda-snap-gene-1.7340	DS10_00000696
Gpo-1	FBgn0022160	maker-Contig_5-augustus-gene-0.4648	DS10_00005553
Cas	FBgn0022213	maker-Andromeda-snap-gene-1.7447	DS10_00000515
ubl	FBgn0022224	maker-Contig_5-snap-gene-0.5504	NA
lolal	FBgn0022238	maker-Draco-snap-gene-0.1781	DS10_00013236
Rpp30	FBgn0022246	maker-Andromeda-snap-gene-1.7739	DS10_00000020
l(2)09851	FBgn0022288	augustus_masked-Contig_6-processed-gene-0.4416	DS10_00010387
dnk	FBgn0022338	maker-Contig_10-snap-gene-0.663	DS10_00010118
CG3760	FBgn0022343	NA	DS10_00003602
CG10340	FBgn0022344	maker-Contig_33-augustus-gene-0.312	NA
CG1910	FBgn0022349	maker-Contig_9-snap-gene-0.2098	DS10_00007406
Tsf1	FBgn0022355	maker-Contig_19-snap-gene-0.260	DS10_00007996
Sodh-2	FBgn0022359	maker-Contig_6-augustus-gene-0.3685_1	DS10_00008308
Pur-alpha	FBgn0022361	maker-Contig_17-snap-gene-0.343	DS10_00007100
Pka-R2	FBgn0022382	augustus_masked-Draco-processed-gene-0.5596	DS10_00002904
D19B	FBgn0022699	maker-Cepheus-snap-gene-0.5493_1	NA
Cht4	FBgn0022700	augustus_masked-Draco-processed-gene-0.4941_1	NA
Cht2	FBgn0022702	maker-Contig_18-augustus-gene-0.1320	DS10_00004459
Adk2	FBgn0022708	augustus_masked-Draco-processed-gene-0.5134_2_1	NA
Adk1	FBgn0022709	maker-Cepheus-augustus-gene-0.5124_1	NA
Ac13E	FBgn0022710	maker-Contig_7-augustus-gene-0.2744	DS10_00006210
zf30C	FBgn0022720	maker-Andromeda-augustus-gene-0.2787	DS10_00001613
Taf8	FBgn0022724	maker-Gemini-snap-gene-0.3307	DS10_00005358
HLH54F	FBgn0022740	maker-Draco-snap-gene-0.2717	DS10_00003096
Sin3A	FBgn0022764	maker-Contig_5-augustus-gene-0.4871	DS10_00006668
Pp2C1	FBgn0022768	snap_masked-Gemini-processed-gene-0.4872	DS10_00005416
Orc1	FBgn0022772	maker-Contig_5-snap-gene-0.5557	DS10_00005680
Oat	FBgn0022774	maker-Cepheus-snap-gene-1.7003	DS10_00012910
Hira	FBgn0022786	maker-Contig_7-augustus-gene-0.2855	DS10_00007003
Hel89B	FBgn0022787	maker-Contig_16-augustus-gene-0.1046	DS10_00008778
Cad96Ca	FBgn0022800	maker-Contig_16-snap-gene-0.1164	DS10_00013047
Df31	FBgn0022893	maker-Andromeda-snap-gene-0.1760	NA
D19A	FBgn0022935	maker-Cepheus-snap-gene-0.5492	NA
CycH	FBgn0022936	snap_masked-Cepheus-processed-gene-1.3515_1	NA
Cbp80	FBgn0022942	maker-Gemini-snap-gene-0.3960	DS10_00005419
Cbp20	FBgn0022943	maker-Contig_22-augustus-gene-0.878	DS10_00009774
yps	FBgn0022959	maker-Cepheus-snap-gene-0.5981	NA
vimar	FBgn0022960	maker-Contig_5-snap-gene-0.5515_1	NA
rpk	FBgn0022981	NA	DS10_00010216
qkr58E-3	FBgn0022984	maker-Draco-snap-gene-0.2389	DS10_00002091
qkr58E-2	FBgn0022985	snap_masked-Draco-processed-gene-0.11715	DS10_00002093
qkr54B	FBgn0022987	maker-Draco-augustus-gene-0.785	DS10_00003571
mth	FBgn0023000	augustus_masked-Contig_18-processed-gene-0.272_1	DS10_00013361
melt	FBgn0023001	maker-Cepheus-snap-gene-1.5834	DS10_00007222
CRMP	FBgn0023023	maker-Contig_8-snap-gene-0.767	DS10_00009212
Clk	FBgn0023076	augustus_masked-Cepheus-processed-gene-1.7811_1	DS10_00007800
gek	FBgn0023081	maker-Draco-snap-gene-0.3194	DS10_00002287
fray	FBgn0023083	maker-Contig_37-augustus-gene-0.36	DS10_00009697
dtr	FBgn0023090	maker-Andromeda-snap-gene-0.2222	DS10_00001346
dimm	FBgn0023091	maker-Andromeda-augustus-gene-0.2904	DS10_00001344
cyc	FBgn0023094	augustus_masked-Cepheus-processed-gene-1.7197_1_2	DS10_00007199
caps	FBgn0023095	maker-Cepheus-snap-gene-1.6728	DS10_00010231
btv	FBgn0023096	maker-Andromeda-augustus-gene-1.8601	DS10_00001141
bon	FBgn0023097	NA	DS10_00012007
aay	FBgn0023129	augustus_masked-Cepheus-processed-gene-0.4503_2	NA
a6	FBgn0023130	augustus_masked-Gemini-processed-gene-0.788	DS10_00005146
Uba1	FBgn0023143	maker-Draco-snap-gene-0.1616	DS10_00003377
SmD3	FBgn0023167	maker-Draco-snap-gene-0.2200	DS10_00002392
RhoGEF2	FBgn0023172	augustus_masked-Draco-processed-gene-0.5329_2	DS10_00003524
Prosbeta2	FBgn0023174	maker-Cepheus-snap-gene-0.6021	DS10_00004097
Prosalpha7	FBgn0023175	maker-Draco-augustus-gene-0.90	NA
Pp4-19C	FBgn0023177	maker-Contig_11-snap-gene-0.209	DS10_00006013
Pdf	FBgn0023178	augustus_masked-Contig_9-processed-gene-0.3182	DS10_00012735
amon	FBgn0023179	maker-Contig_9-snap-gene-0.2284	DS10_00010452
Orc6	FBgn0023180	maker-Draco-snap-gene-0.1605	DS10_00003398
Orc4	FBgn0023181	maker-Draco-augustus-gene-0.261	DS10_00003061
Jon74E	FBgn0023197	maker-Cepheus-snap-gene-1.6105	DS10_00010427
EloB	FBgn0023212	maker-Contig_6-augustus-gene-0.3490	DS10_00011316
eIF4G	FBgn0023213	maker-Contig_17-snap-gene-0.403	DS10_00007079
Parg	FBgn0023216	maker-Contig_11-snap-gene-0.373	DS10_00006106
Dap160	FBgn0023388	maker-Andromeda-snap-gene-1.7159	DS10_00001058
B4	FBgn0023407	maker-Andromeda-snap-gene-0.1578	DS10_00001689
Acp32CD	FBgn0023415	maker-Andromeda-augustus-gene-0.2665	DS10_00001885
Ac3	FBgn0023416	maker-Andromeda-snap-gene-0.2216	DS10_00001357
fus	FBgn0023441	maker-Contig_5-augustus-gene-0.4638	DS10_00005537
Rbcn-3A	FBgn0023458	maker-Contig_7-augustus-gene-0.2924	DS10_00006823
Taldo	FBgn0023477	maker-Contig_5-snap-gene-0.5399_2	DS10_00005484
Tequila	FBgn0023479	maker-Cepheus-augustus-gene-0.5256_1	DS10_00003814
Pph13	FBgn0023489	maker-Andromeda-augustus-gene-1.9606	DS10_00000067
Lip3	FBgn0023495	maker-Contig_6-snap-gene-0.2787	NA
Lip1	FBgn0023496	augustus_masked-Andromeda-processed-gene-0.144_1_2	DS10_00001839
Es2	FBgn0023506	maker-Contig_7-snap-gene-0.2429	DS10_00006844
CG3835	FBgn0023507	maker-Gemini-snap-gene-0.3846	DS10_00005254
Ocrl	FBgn0023508	maker-Gemini-augustus-gene-0.2167	DS10_00005172
mip130	FBgn0023509	maker-Gemini-snap-gene-0.3198	DS10_00005170
Rbcn-3B	FBgn0023510	snap_masked-Gemini-processed-gene-0.4661	DS10_00005169
Edem1	FBgn0023511	maker-Gemini-snap-gene-0.3797	DS10_00005168
eIF2B-epsilon	FBgn0023512	maker-Gemini-snap-gene-0.3801	DS10_00005171
CG14803	FBgn0023513	maker-Gemini-snap-gene-0.3189	DS10_00005157
CG14805	FBgn0023514	maker-Gemini-snap-gene-0.3190	DS10_00005161
CG14814	FBgn0023515	augustus_masked-Gemini-processed-gene-0.792_2	DS10_00005154
Pex5	FBgn0023516	augustus_masked-Gemini-processed-gene-0.793	DS10_00005156
Pgam5	FBgn0023517	maker-Gemini-snap-gene-0.3793	DS10_00005158
trr	FBgn0023518	maker-Gemini-augustus-gene-0.2630	DS10_00005164
mRpL16	FBgn0023519	maker-Gemini-snap-gene-0.3196	DS10_00005165
CG3857	FBgn0023520	snap_masked-Gemini-processed-gene-0.5577	DS10_00005174
CG3587	FBgn0023521	maker-Gemini-snap-gene-0.3200	DS10_00005175
CG11596	FBgn0023522	maker-Gemini-augustus-gene-0.2168	DS10_00005173
Or2a	FBgn0023523	maker-Gemini-snap-gene-0.3834_1	DS10_00005235
CG3078	FBgn0023524	maker-Gemini-snap-gene-0.3246	DS10_00005233
CG3191	FBgn0023525	maker-Gemini-snap-gene-0.3248	NA
CG2865	FBgn0023526	maker-Gemini-snap-gene-0.3244	DS10_00005228
CG3071	FBgn0023527	maker-Gemini-snap-gene-0.3832	DS10_00005231
CG2924	FBgn0023528	maker-Gemini-snap-gene-0.3245	DS10_00005230
CG2918	FBgn0023529	snap_masked-Gemini-processed-gene-0.4713	DS10_00005229
CG3740	FBgn0023530	maker-Gemini-snap-gene-0.3784	DS10_00005140
CG32809	FBgn0023531	augustus_masked-Gemini-processed-gene-0.786	DS10_00005142
CG17778	FBgn0023534	maker-Gemini-snap-gene-0.3878	NA
arg	FBgn0023535	snap_masked-Gemini-processed-gene-0.5680	DS10_00005302
CG3156	FBgn0023536	maker-Gemini-snap-gene-0.3886	DS10_00005306
CG17896	FBgn0023537	maker-Gemini-snap-gene-0.3282	DS10_00005305
CG3630	FBgn0023540	augustus_masked-Gemini-processed-gene-0.840_2	DS10_00005249
Cyp4d14	FBgn0023541	augustus_masked-Gemini-processed-gene-0.311	DS10_00005248
Nmd3	FBgn0023542	maker-Gemini-snap-gene-0.3255	DS10_00005246
CG4406	FBgn0023545	maker-Gemini-snap-gene-0.3803	DS10_00005178
Mct1	FBgn0023549	maker-Gemini-snap-gene-0.3836	DS10_00005242
CG18031	FBgn0023550	maker-Gemini-snap-gene-0.3253	DS10_00005243
Ac78C	FBgn0024150	maker-Cepheus-snap-gene-0.5905	DS10_00004275
zpg	FBgn0024177	maker-Cepheus-snap-gene-0.5475	DS10_00004202
wit	FBgn0024179	maker-Cepheus-augustus-gene-1.5179	DS10_00007572
waw	FBgn0024182	maker-Contig_34-augustus-gene-0.38	DS10_00008237
vig	FBgn0024183	maker-Andromeda-snap-gene-1.7641	DS10_00000197
unc-4	FBgn0024184	augustus_masked-Gemini-processed-gene-0.222	NA
syd	FBgn0024187	augustus_masked-Cepheus-processed-gene-1.7815	DS10_00013159
san	FBgn0024188	augustus_masked-Draco-processed-gene-0.5702_2	NA
sns	FBgn0024189	maker-Contig_5-snap-gene-0.5683	DS10_00006801
sip1	FBgn0024191	maker-Andromeda-snap-gene-1.7014	DS10_00001319
robl	FBgn0024196	maker-Draco-augustus-gene-0.786	DS10_00003568
ird5	FBgn0024222	augustus_masked-Contig_16-processed-gene-0.1748_1	DS10_00012919
aurB	FBgn0024227	NA	DS10_00001861
gprs	FBgn0024232	maker-Draco-snap-gene-0.1685	DS10_00003294
gbb	FBgn0024234	augustus_masked-Draco-processed-gene-0.5924	DS10_00002177
foi	FBgn0024236	maker-Cepheus-snap-gene-0.6212	NA
Fim	FBgn0024238	maker-Contig_7-snap-gene-0.2161	DS10_00006816
drm	FBgn0024244	maker-Andromeda-snap-gene-1.7245	NA
dnt	FBgn0024245	maker-Andromeda-snap-gene-1.7037	DS10_00001274
chico	FBgn0024248	maker-Andromeda-snap-gene-1.7486_2	DS10_00000455
cato	FBgn0024249	augustus_masked-Draco-processed-gene-0.4735	DS10_00003181
brk	FBgn0024250	maker-Contig_7-snap-gene-0.2366	DS10_00006971
WASp	FBgn0024273	maker-Contig_22-augustus-gene-0.914	NA
Srp54	FBgn0024285	snap_masked-Andromeda-processed-gene-1.1866	DS10_00000407
Sox100B	FBgn0024288	maker-Contig_9-snap-gene-0.2143	DS10_00012142
Sodh-1	FBgn0024289	maker-Contig_8-snap-gene-0.677	NA
Sir2	FBgn0024291	maker-Andromeda-snap-gene-0.1814	DS10_00007703
Spn43Ab	FBgn0024293	maker-Contig_5-snap-gene-0.5528_1	DS10_00005636
Spn43Aa	FBgn0024294	maker-Contig_5-snap-gene-0.5079	DS10_00005634
Plap	FBgn0024314	maker-Andromeda-snap-gene-1.7323_2	DS10_00000724
Picot	FBgn0024315	maker-Draco-snap-gene-0.2611	DS10_00003292
Nach	FBgn0024319	maker-Draco-snap-gene-0.2612	NA
Npc1a	FBgn0024320	maker-Andromeda-snap-gene-1.7491	DS10_00000447
NK7.1	FBgn0024321	snap_masked-Contig_6-processed-gene-0.1135	NA
Mkk4	FBgn0024326	maker-Contig_13-snap-gene-0.1583	DS10_00011426
Mekk1	FBgn0024329	snap_masked-Contig_10-processed-gene-0.2281	DS10_00010696
MED6	FBgn0024330	maker-Contig_6-snap-gene-0.3164	DS10_00009407
Mcm3	FBgn0024332	maker-Contig_7-snap-gene-0.2379	DS10_00006952
Hop	FBgn0024352	maker-Andromeda-augustus-gene-1.9624_2	NA
CG11418	FBgn0024360	maker-Gemini-snap-gene-0.3085	DS10_00004973
Tsp2A	FBgn0024361	augustus_masked-Gemini-processed-gene-0.697	DS10_00004974
CG11412	FBgn0024362	maker-Gemini-augustus-gene-0.2546	DS10_00004975
CG11417	FBgn0024364	snap_masked-Gemini-processed-gene-0.5389	DS10_00004971
CG12773	FBgn0024365	maker-Gemini-snap-gene-0.3086	DS10_00004972
CG11409	FBgn0024366	maker-Gemini-augustus-gene-0.2081	DS10_00004976
E2f2	FBgn0024371	maker-Andromeda-snap-gene-1.7157	DS10_00001061
Dlc90F	FBgn0024432	augustus_masked-Contig_22-processed-gene-0.184	DS10_00009720
Bin1	FBgn0024491	maker-Contig_22-augustus-gene-0.817	DS10_00007452
Sec13	FBgn0024509	maker-Contig_6-snap-gene-0.2901	DS10_00013163
dlt	FBgn0024510	maker-Contig_18-snap-gene-0.1520_1	NA
Neos	FBgn0024542	maker-Cepheus-snap-gene-1.5838	DS10_00007230
flfl	FBgn0024555	maker-Contig_6-snap-gene-0.2687	DS10_00012441
EfTuM	FBgn0024556	maker-Contig_5-snap-gene-0.5345	NA
Dph5	FBgn0024558	maker-Contig_13-snap-gene-0.1907	DS10_00011767
Cpsf160	FBgn0024698	maker-Draco-snap-gene-0.2127	DS10_00002528
Slip1	FBgn0024728	maker-Contig_17-snap-gene-0.349	DS10_00007090
Drep1	FBgn0024732	maker-Draco-snap-gene-0.2192	NA
PRL-1	FBgn0024734	maker-Andromeda-snap-gene-1.7218	NA
Lip2	FBgn0024740	maker-Andromeda-augustus-gene-0.2355	NA
Flo1	FBgn0024754	maker-Contig_5-snap-gene-0.5442_1	DS10_00005534
DIP2	FBgn0024806	augustus_masked-Contig_18-processed-gene-0.405	DS10_00004635
Crk	FBgn0024811	maker-Contig_17-snap-gene-0.334	DS10_00007128
AP-1mu	FBgn0024833	maker-Contig_6-snap-gene-0.2416	DS10_00009609
stan	FBgn0024836	maker-Draco-augustus-gene-0.1094	DS10_00002839
p38b	FBgn0024846	snap_masked-Andromeda-processed-gene-0.3878	DS10_00001708
kin17	FBgn0024887	augustus_masked-Cepheus-processed-gene-1.7755_2	NA
Kap-alpha1	FBgn0024889	snap_masked-Cepheus-processed-gene-1.3833_1	DS10_00007201
b6	FBgn0024897	maker-Gemini-augustus-gene-0.2155	DS10_00005144
Taf7	FBgn0024909	maker-Contig_8-snap-gene-0.621	DS10_00011887
Actbeta	FBgn0024913	maker-Contig_17-snap-gene-0.410	DS10_00007067
Ts	FBgn0024920	augustus_masked-Andromeda-processed-gene-1.6755	DS10_00000576
Trn	FBgn0024921	snap_masked-Cepheus-processed-gene-0.969	DS10_00004179
RSG7	FBgn0024941	maker-Contig_7-snap-gene-0.2582	DS10_00006362
PIP82	FBgn0024943	maker-Gemini-snap-gene-0.2942	DS10_00004739
Oamb	FBgn0024944	maker-Contig_6-augustus-gene-0.3479	NA
NitFhit	FBgn0024945	maker-Contig_18-augustus-gene-0.1394_1	DS10_00004625
NTPase	FBgn0024947	maker-Andromeda-snap-gene-1.8184	DS10_00000580
Mat1	FBgn0024956	augustus_masked-Draco-processed-gene-0.4892	DS10_00002846
Irp-1B	FBgn0024957	augustus_masked-Contig_13-processed-gene-0.1187	DS10_00009306
Irp-1A	FBgn0024958	snap_masked-Contig_13-processed-gene-0.603	DS10_00010596
CG2701	FBgn0024973	maker-Contig_11-augustus-gene-0.130	DS10_00006051
CG2712	FBgn0024975	maker-Contig_11-snap-gene-0.234	DS10_00006056
CG2709	FBgn0024977	maker-Contig_11-snap-gene-0.235	NA
Syx4	FBgn0024980	maker-Contig_11-snap-gene-0.356	DS10_00006058
CG4293	FBgn0024983	maker-Gemini-snap-gene-0.3281	DS10_00005300
CG3457	FBgn0024984	snap_masked-Gemini-processed-gene-0.5631	NA
CG3719	FBgn0024986	maker-Gemini-snap-gene-0.3767	DS10_00005119
CG3777	FBgn0024989	maker-Gemini-snap-gene-0.3891	DS10_00005321
CG2694	FBgn0024991	maker-Contig_11-snap-gene-0.229	DS10_00006050
CG2658	FBgn0024992	maker-Gemini-snap-gene-0.3513	DS10_00004671
CG2662	FBgn0024993	maker-Contig_11-snap-gene-0.225	DS10_00006044
Csat	FBgn0024994	maker-Contig_11-snap-gene-0.349	DS10_00006045
CG2680	FBgn0024995	maker-Contig_11-snap-gene-0.350	DS10_00006047
eIF2B-beta	FBgn0024996	maker-Contig_11-snap-gene-0.226	DS10_00006046
CG2681	FBgn0024997	maker-Contig_11-snap-gene-0.228	DS10_00006048
CG2685	FBgn0024998	maker-Contig_11-augustus-gene-0.129	DS10_00006049
Bem46	FBgn0025109	maker-Andromeda-snap-gene-1.7418	DS10_00000570
Ant2	FBgn0025111	maker-Contig_7-snap-gene-0.2131	DS10_00006872
und	FBgn0025117	maker-Andromeda-snap-gene-0.2081	DS10_00001615
az2	FBgn0025185	maker-Contig_5-snap-gene-0.5555	NA
ari-2	FBgn0025186	maker-Draco-snap-gene-0.3322	DS10_00002074
RpL31	FBgn0025286	maker-Draco-snap-gene-0.2561	DS10_00003370
PHDP	FBgn0025334	maker-Draco-snap-gene-0.2330	NA
CG4585	FBgn0025335	maker-Draco-snap-gene-0.2333_1	DS10_00002180
CG4882	FBgn0025336	maker-Draco-snap-gene-0.2331	DS10_00002185
Thiolase	FBgn0025352	maker-Draco-snap-gene-0.2332	DS10_00002182
SuUR	FBgn0025355	maker-Cepheus-snap-gene-1.6115	DS10_00012150
Optix	FBgn0025360	maker-Contig_5-snap-gene-0.5742	DS10_00006697
Ip259	FBgn0025366	augustus_masked-Andromeda-processed-gene-0.498	NA
Fpps	FBgn0025373	maker-Draco-snap-gene-0.2043	DS10_00002678
CG3795	FBgn0025378	maker-Gemini-snap-gene-0.3785	DS10_00005148
rush	FBgn0025381	maker-Gemini-augustus-gene-0.2146_2	NA
Rab27	FBgn0025382	maker-Gemini-augustus-gene-0.2611	DS10_00005129
CG14780	FBgn0025383	maker-Gemini-snap-gene-0.3176	DS10_00005128
CG12184	FBgn0025387	maker-Gemini-snap-gene-0.3332	DS10_00005427
Mur2B	FBgn0025390	maker-Gemini-snap-gene-0.3779	DS10_00005136
Scgdelta	FBgn0025391	maker-Gemini-augustus-gene-0.2624	DS10_00005149
CG14795	FBgn0025393	maker-Gemini-snap-gene-0.3776	DS10_00005134
inc	FBgn0025394	maker-Gemini-snap-gene-0.3178	DS10_00005135
CycT	FBgn0025455	maker-Cepheus-snap-gene-1.6104	DS10_00010430
CREG	FBgn0025456	maker-Contig_6-snap-gene-0.2501	DS10_00008284
Bap60	FBgn0025463	maker-Contig_7-snap-gene-0.2289	DS10_00006348
slv	FBgn0025469	maker-Contig_5-snap-gene-0.5266	DS10_00006705
fidipidine	FBgn0025519	maker-Draco-snap-gene-0.1742	DS10_00003177
unc-119	FBgn0025549	maker-Contig_7-snap-gene-0.2074	NA
CG4101	FBgn0025558	maker-Cepheus-exonerate_protein2genome-gene-1.1752	DS10_00010081
SF1	FBgn0025571	maker-Contig_13-snap-gene-0.1746	DS10_00011485
PpN58A	FBgn0025573	augustus_masked-Draco-processed-gene-0.4599	DS10_00003492
Pli	FBgn0025574	NA	DS10_00011952
Lcp9	FBgn0025578	maker-Draco-snap-gene-0.1831	NA
Int6	FBgn0025582	maker-Cepheus-snap-gene-1.5891	DS10_00010856
IM2	FBgn0025583	maker-Contig_5-exonerate_est2genome-gene-0.3402	DS10_00005737
Gyk	FBgn0025592	maker-Contig_18-snap-gene-0.1772	DS10_00004624
AkhR	FBgn0025595	maker-Andromeda-augustus-gene-0.2858	DS10_00001466
Faf	FBgn0025608	maker-Andromeda-snap-gene-1.7081_1	DS10_00001204
CG3062	FBgn0025612	augustus_masked-Gemini-processed-gene-0.400	DS10_00005424
CG3081	FBgn0025613	snap_masked-Gemini-processed-gene-0.4878	DS10_00005425
Torsin	FBgn0025615	maker-Gemini-augustus-gene-0.2278	DS10_00005421
CG13360	FBgn0025620	maker-Cepheus-snap-gene-1.6044	DS10_00012281
CG4025	FBgn0025624	maker-Gemini-snap-gene-0.3854	NA
Sik2	FBgn0025625	maker-Gemini-snap-gene-0.3816	DS10_00005185
CG4281	FBgn0025626	maker-Gemini-snap-gene-0.3809	DS10_00005187
CG4194	FBgn0025627	NA	DS10_00005190
CG4199	FBgn0025628	maker-Gemini-snap-gene-0.3813_1	DS10_00005189
CG4045	FBgn0025629	maker-Gemini-snap-gene-0.3813_2	DS10_00005192
CG4061	FBgn0025630	snap_masked-Gemini-processed-gene-0.4673	DS10_00005191
moody	FBgn0025631	maker-Gemini-snap-gene-0.3807	DS10_00005183
CG4313	FBgn0025632	maker-Gemini-snap-gene-0.3205	DS10_00005184
CG13366	FBgn0025633	maker-Gemini-snap-gene-0.3280_2	DS10_00005294
CG13367	FBgn0025634	maker-Gemini-snap-gene-0.3294	DS10_00005340
CG17829	FBgn0025635	maker-Contig_7-snap-gene-0.2078	DS10_00006961
SkpA	FBgn0025637	snap_masked-Gemini-processed-gene-0.4806	DS10_00005343
Roc1a	FBgn0025638	maker-Gemini-snap-gene-0.3295	DS10_00005341
Hmt4-20	FBgn0025639	maker-Gemini-augustus-gene-0.2707	DS10_00005342
CG13369	FBgn0025640	maker-Gemini-snap-gene-0.3873	DS10_00005291
DAAM	FBgn0025641	maker-Gemini-snap-gene-0.3089	DS10_00004980
CG32812	FBgn0025642	snap_masked-Gemini-processed-gene-0.5394	DS10_00004981
CG3588	FBgn0025643	maker-Contig_11-snap-gene-0.236	DS10_00006068
CG14424	FBgn0025644	snap_masked-Contig_11-processed-gene-0.1535	DS10_00006070
CG3598	FBgn0025645	augustus_masked-Contig_11-processed-gene-0.641	DS10_00006073
CycK	FBgn0025674	augustus_masked-Contig_36-processed-gene-0.31	DS10_00012585
CkIIalpha-i3	FBgn0025676	maker-Contig_18-augustus-gene-0.1363	DS10_00004578
CaBP1	FBgn0025678	maker-Andromeda-snap-gene-1.7475	DS10_00000467
Bteb2	FBgn0025679	snap_masked-Gemini-processed-gene-0.4865	DS10_00005409
cry	FBgn0025680	maker-Contig_10-snap-gene-0.640	DS10_00010784
CG3558	FBgn0025681	snap_masked-Andromeda-processed-gene-1.672	DS10_00000568
scf	FBgn0025682	maker-Contig_18-augustus-gene-0.1447	NA
Amnionless	FBgn0025686	NA	DS10_00000027
LKR	FBgn0025687	augustus_masked-Andromeda-processed-gene-0.252_2_1	DS10_00001539
CG3814	FBgn0025692	augustus_masked-Contig_5-processed-gene-0.4205_2	NA
santa-maria	FBgn0025697	maker-Andromeda-snap-gene-0.1680	DS10_00001514
CG5885	FBgn0025700	maker-Andromeda-snap-gene-1.7516	DS10_00000408
srpk79D	FBgn0025702	maker-Cepheus-snap-gene-1.6364	DS10_00007933
CG8083	FBgn0025709	maker-Draco-snap-gene-0.2604	DS10_00003304
CG13920	FBgn0025712	augustus_masked-Contig_18-processed-gene-0.319_1	DS10_00004473
Bap55	FBgn0025716	maker-Draco-snap-gene-0.1519	NA
betaCOP	FBgn0025724	maker-Andromeda-snap-gene-0.2054	DS10_00001671
alphaCOP	FBgn0025725	maker-Contig_18-snap-gene-0.1533_2	DS10_00004477
pon	FBgn0025739	maker-Gemini-augustus-gene-0.2752	DS10_00005426
PlexB	FBgn0025740	maker-Contig_17-snap-gene-0.371	NA
PlexA	FBgn0025741	maker-Contig_17-snap-gene-0.407	DS10_00007072
mtm	FBgn0025742	NA	DS10_00012448
mbt	FBgn0025743	snap_masked-Contig_7-processed-gene-0.1795	DS10_00008216
ind	FBgn0025776	snap_masked-Cepheus-processed-gene-0.359	DS10_00004101
homer	FBgn0025777	maker-Andromeda-snap-gene-0.2170	DS10_00001464
Cdc16	FBgn0025781	maker-Contig_6-snap-gene-0.2903	DS10_00012321
TBPH	FBgn0025790	maker-Draco-snap-gene-0.2333_2	DS10_00002179
Smox	FBgn0025800	snap_masked-Contig_11-processed-gene-0.1180	DS10_00005960
Sbf	FBgn0025802	maker-Contig_9-augustus-gene-0.2796	DS10_00009900
Rap2l	FBgn0025806	maker-Draco-snap-gene-0.2258	DS10_00002295
Rad9	FBgn0025807	maker-Cepheus-snap-gene-1.6944	DS10_00008810
Rad17	FBgn0025808	maker-Contig_9-snap-gene-0.2070	DS10_00012240
Paf-AHalpha	FBgn0025809	maker-Gemini-snap-gene-0.3474_1	NA
Mgstl	FBgn0025814	NA	DS10_00004841
Mcm6	FBgn0025815	snap_masked-Gemini-processed-gene-0.5436	DS10_00005024
JTBR	FBgn0025820	augustus_masked-Contig_18-processed-gene-0.193	DS10_00004449
I-t	FBgn0025821	augustus_masked-Contig_9-processed-gene-0.3014	DS10_00011984
Hdac3	FBgn0025825	maker-Contig_8-augustus-gene-0.133	DS10_00009228
CG6421	FBgn0025827	maker-Draco-snap-gene-0.1699_1_1	DS10_00003261
IntS8	FBgn0025830	maker-Draco-snap-gene-0.1697	DS10_00003267
Fen1	FBgn0025832	maker-Draco-snap-gene-0.2625	DS10_00003266
CG8910	FBgn0025833	maker-Draco-augustus-gene-0.910	DS10_00003259
CG17707	FBgn0025835	maker-Gemini-snap-gene-0.3292	DS10_00005335
RhoGAP1A	FBgn0025836	maker-Gemini-snap-gene-0.3898	DS10_00005337
CG17636	FBgn0025837	maker-Gemini-snap-gene-0.3293	DS10_00005338
CG2652	FBgn0025838	maker-Gemini-snap-gene-0.3511_2	NA
ND-B14.5A	FBgn0025839	augustus_masked-Gemini-processed-gene-0.840_1_2	NA
Crag	FBgn0025864	maker-Gemini-augustus-gene-0.2439	DS10_00004728
Cortactin	FBgn0025865	maker-Contig_10-snap-gene-0.729	DS10_00009040
CalpB	FBgn0025866	maker-Cepheus-snap-gene-0.6104	DS10_00003914
Meics	FBgn0025874	maker-Cepheus-snap-gene-0.5579	DS10_00004020
wrapper	FBgn0025878	maker-Draco-snap-gene-0.3314_2	DS10_00002086
Inos	FBgn0025885	maker-Contig_5-snap-gene-0.5544	DS10_00005667
Eph	FBgn0025936	maker-Contig_17-snap-gene-0.347	DS10_00007095
Top3beta	FBgn0026015	maker-Contig_7-snap-gene-0.2442	DS10_00006817
Rlip	FBgn0026056	maker-Contig_10-snap-gene-0.487	DS10_00012698
OdsH	FBgn0026058	NA	DS10_00005095
Mipp1	FBgn0026061	maker-Cepheus-augustus-gene-1.4780	DS10_00012971
KP78b	FBgn0026063	maker-Contig_6-snap-gene-0.2591	DS10_00008629
UBL3	FBgn0026076	maker-Gemini-augustus-gene-0.2381	DS10_00005889
Gasp	FBgn0026077	maker-Contig_8-augustus-gene-0.94	DS10_00011761
Nsun2	FBgn0026079	maker-Gemini-snap-gene-0.3352	DS10_00008355
Tip60	FBgn0026080	maker-Gemini-snap-gene-0.3351	DS10_00008353
tyf	FBgn0026083	maker-Gemini-snap-gene-0.3991	DS10_00008352
cib	FBgn0026084	augustus_masked-Gemini-processed-gene-0.960_1	DS10_00008356
dgt4	FBgn0026085	snap_masked-Gemini-processed-gene-0.5848	DS10_00008354
Adar	FBgn0026086	snap_masked-Gemini-processed-gene-0.4653	DS10_00005150
CG14818	FBgn0026088	maker-Gemini-snap-gene-0.3792	DS10_00005162
CG14817	FBgn0026089	maker-Gemini-snap-gene-0.3791	DS10_00005160
CG14812	FBgn0026090	augustus_masked-Gemini-processed-gene-0.792_1_1	NA
CkIIbeta2	FBgn0026136	snap_masked-Draco-processed-gene-0.11538	DS10_00002335
Cdlc2	FBgn0026141	snap_masked-Andromeda-processed-gene-1.1613_1	DS10_00000739
CDC45L	FBgn0026143	maker-Gemini-snap-gene-0.3531	DS10_00004703
CBP	FBgn0026144	maker-Contig_7-snap-gene-0.2364	DS10_00006976
CG16833	FBgn0026147	maker-Andromeda-augustus-gene-0.2668	DS10_00001880
CG12253	FBgn0026148	maker-Andromeda-snap-gene-0.1923	DS10_00001879
BCL7-like	FBgn0026149	maker-Gemini-snap-gene-0.3659	NA
ApepP	FBgn0026150	augustus_masked-Andromeda-processed-gene-1.5988	NA
tna	FBgn0026160	maker-Cepheus-snap-gene-0.6082	DS10_00003966
SkpB	FBgn0026176	augustus_masked-Draco-processed-gene-0.5833	DS10_00002401
siz	FBgn0026179	maker-Cepheus-snap-gene-0.5427	NA
Rok	FBgn0026181	maker-Contig_7-snap-gene-0.2188	DS10_00008215
prominin-like	FBgn0026189	maker-Cepheus-snap-gene-1.6412	NA
par-6	FBgn0026192	maker-Gemini-snap-gene-0.3148	DS10_00005090
nop5	FBgn0026196	maker-Andromeda-snap-gene-0.2184_2	DS10_00001441
myo	FBgn0026199	maker-Contig_17-snap-gene-0.398	DS10_00007088
mei-P26	FBgn0026206	maker-Gemini-augustus-gene-0.2544	DS10_00004968
mbo	FBgn0026207	augustus_masked-Contig_10-processed-gene-0.885_2	DS10_00011508
gukh	FBgn0026239	maker-Contig_10-augustus-gene-0.225	DS10_00012162
eIF-1A	FBgn0026250	maker-Contig_22-snap-gene-0.1043	DS10_00009802
msk	FBgn0026252	maker-Cepheus-snap-gene-0.6257	DS10_00003689
clumsy	FBgn0026255	maker-Andromeda-augustus-gene-1.9088	DS10_00001333
cav	FBgn0026257	maker-Contig_16-augustus-gene-0.1108	DS10_00009265
eIF5B	FBgn0026259	maker-Cepheus-snap-gene-1.6435	DS10_00007839
bonsai	FBgn0026261	maker-Draco-snap-gene-0.3296	DS10_00002117
bip2	FBgn0026262	maker-Contig_17-snap-gene-0.390	DS10_00007105
bip1	FBgn0026263	augustus_masked-Cepheus-processed-gene-0.4210	DS10_00003684
antdh	FBgn0026268	maker-Contig_7-snap-gene-0.2101	DS10_00006919
aft	FBgn0026309	maker-Draco-snap-gene-0.2715	DS10_00003100
X11L	FBgn0026313	maker-Gemini-augustus-gene-0.2120	DS10_00005079
Ugt35b	FBgn0026314	maker-Contig_6-snap-gene-0.2608_1_2	NA
Ubc10	FBgn0026316	snap_masked-Draco-processed-gene-0.9734	DS10_00003101
Tsc1	FBgn0026317	maker-Contig_16-snap-gene-0.1499	DS10_00008952
Traf4	FBgn0026319	maker-Andromeda-snap-gene-1.7339	DS10_00000702
Tom	FBgn0026320	augustus_masked-Cepheus-processed-gene-0.4394	DS10_00004089
Tak1	FBgn0026323	augustus_masked-Gemini-processed-gene-0.122	DS10_00004862
Taf10b	FBgn0026324	augustus_masked-Andromeda-processed-gene-1.6743	DS10_00000604
Mad1	FBgn0026326	maker-Draco-snap-gene-0.1649	DS10_00003341
2005-09-01	FBgn0026361	augustus_masked-Contig_5-processed-gene-0.3837	DS10_00006685
Sara	FBgn0026369	maker-Draco-augustus-gene-0.1371	DS10_00002233
SRPK	FBgn0026370	maker-Contig_5-augustus-gene-0.4301	DS10_00005508
SAK	FBgn0026371	maker-Cepheus-snap-gene-1.7016	DS10_00010928
RpII33	FBgn0026373	snap_masked-Andromeda-processed-gene-0.3869	DS10_00001721
Rhp	FBgn0026374	augustus_masked-Gemini-processed-gene-0.1053_1	DS10_00005901
RhoGAPp190	FBgn0026375	maker-Gemini-augustus-gene-0.2592	DS10_00005084
Rgl	FBgn0026376	maker-Cepheus-snap-gene-0.5582	DS10_00004015
Rep	FBgn0026378	maker-Draco-snap-gene-0.2414	DS10_00002046
Pten	FBgn0026379	maker-Andromeda-snap-gene-1.7483	DS10_00000458
Prosbeta3	FBgn0026380	augustus_masked-Contig_13-processed-gene-0.1221	DS10_00011532
Or47b	FBgn0026385	maker-Draco-snap-gene-0.2041	DS10_00002682
[truncated: 9,295 more rows]
