# Supplementary material for: Near-chromosome level genome assembly of the fruit pest Drosophila suzukii using long-read sequencing
Source: Sci Rep. 2020 Jul 8;10:11227. doi: 10.1038/s41598-020-67373-z (PMC7343843; doi:10.1038/s41598-020-67373-z)
Supplement: Supplementary file 6 — Supplementary file6 (XLSX 88 kb) [file 41598_2020_67373_MOESM6_ESM.xlsx]

## Sheet: Summary_statistics
Table S3:	Chromosome association and summary statistics per Contig.
	Chromosome association was based on (i) sequence similarity + syntheny with the D. melanogaster genome assembly and (ii) sex ratio of reads issued from a female or a male. 2R, 2L, 3R, 3L, 4, X are chromosome names. "A": Autosome. NA: no assignation could be made.
	Contigs with no estimation of alpha did not have enough SNPs associated.
	alpha represents an estimation of the mean fraction of the assembled genome with a Ningbo origin. See Supplementary File S2 for further details.
	rho is a parameter of the HMM model and could be described as "recombination" rate between ancestral populations. See Supplementary File S2 for further details.
Contig	chr	length	Number_SNPs	Percentage_GC	alpha	rho
Contig_1	2L	25589241	650177	39.8458	0.87242343837808	0.00140604544446015
Contig_2	3L	24550668	620029	40.4559	0.840572802535976	0.00134302494583974
Contig_3	2R	14656957	352899	41.3	0.800846311740863	0.00139357422325573
Contig_4	X	13739618	250069	41.0405	0.952245593054846	0.000320264956249896
Contig_5	2R	9130409	152288	41.7653	0.652489686559601	0.00104359721682396
Contig_6	3R	6689929	138416	41.0155	0.792790037682948	0.00129030530091633
Contig_7	X	6492416	151549	39.422	0.129070009876282	0.000140413663490824
Contig_8	3R	6194228	97919	40.2485	0.793667314665745	0.00103045004833228
Contig_9	3R	5179314	109714	41.965	0.877799332936729	0.00135291540926526
Contig_10	3R	4075554	76411	40.6946	0.791302410223886	0.00125022251068808
Contig_11	X	3772065	83313	38.9821	0.967273051427825	0.000322567190592814
Contig_12	A	3708374	2344	42.6087	0.772386719724647	0.000258889001596931
Contig_13	3R	3397172	75510	41.0639	0.659176369203531	0.00127023878262351
Contig_14	A	3346522	3970	41.9617	0.567774732309866	0.000474885065998988
Contig_15	X	2783430	9837	39.7662	0.841605553191423	0.000232687519149498
Contig_16	3R	2609782	54383	42.1505	0.753774042650446	0.00135406794297975
Contig_17	4	2568912	10522	37.1639	0.889963530202775	0.00092523876402921
Contig_18	3L	2387461	46644	42.8448	0.874476390384429	0.0013333807949871
Contig_19	X	2338044	19555	41.0388	0.854304496748834	0.000255001736771122
Contig_20	A	2189345	2330	40.1331	0.803567959256584	0.000414364361338657
Contig_21	A	2102032	2872	43.0473	0.597344921820806	0.000528575277535659
Contig_22	3R	2090180	36516	41.7601	0.810175470680169	0.00126575750103464
Contig_23	A	1989432	1629	40.5604	0.87372624554465	0.000355750663898293
Contig_24	A	1921331	1292	39.9953	0.804766055691146	0.000263343459639253
Contig_25	A	1895205	1225	42.101	0.854466213537768	0.000292337074830615
Contig_26	A	1843208	978	40.8912	0.784028121018199	0.000236770487737476
Contig_27	3R	1833005	5842	39.1196	0.819994076942018	0.000659347362522368
Contig_28	A	1725180	2441	41.0072	0.712039527048865	0.000444821539831637
Contig_29	A	1721663	1262	41.0458	0.824637089397878	0.000436003047871826
Contig_30	A	1697326	406	41.1957	0.704079860061336	9.20187871802178e-05
Contig_31	A	1700514	735	42.1093	0.808676067819413	0.00023119687283294
Contig_32	A	1669125	2216	39.3678	0.505041421576436	0.000513872064827931
Contig_33	3R	1609687	27154	41.7077	0.746548087724472	0.00123412239564504
Contig_34	X	1589149	5219	39.9153	0.867117074040949	0.000220203121446325
Contig_35	A	1486833	1463	39.9504	0.731178124108848	0.000374413667205891
Contig_36	A	1482007	934	42.431	0.799964960571232	0.00024830239303378
Contig_37	A	1474060	11912	41.1804	0.808059286827975	0.000641391031453814
Contig_38	2L	1369652	657	42.6981	0.780992756568386	0.000208807282372662
Contig_39	A	1356072	752	40.7023	0.816207731926905	0.000283124294331447
Contig_40	A	1287511	1048	42.1384	0.895077578172126	0.000411013271719197
Contig_41	A	1276832	583	39.7172	0.685723787722443	0.000300726391867054
Contig_42	A	1232255	1098	40.4977	0.791255544775519	0.000313886133809534
Contig_43	A	1219375	777	40.9773	0.758028546641727	0.000232710288182936
Contig_44	3R	1208887	12044	41.0087	0.801371991744869	0.000618809912669148
Contig_45	A	1195625	1764	41.4505	0.700351269616238	0.000449581768832965
Contig_46	A	1172559	428	41.4509	0.786752402296834	0.000194522497645745
Contig_47	A	1170890	599	42.6576	0.883795363955621	0.000249850413203936
Contig_48	A	1152759	1456	41.5489	0.726351813147446	0.000502721052530943
Contig_49	3R	1087214	25070	42.1037	0.669232299978068	0.00135546677057942
Contig_50	A	1085117	968	40.8462	0.805119466048064	0.000364283991493262
Contig_51	A	1047734	424	41.0634	0.660186829242211	0.000175713289368975
Contig_52	A	1030225	1296	40.8633	0.56532334451838	0.000503294658015415
Contig_54	A	1012091	1249	41.2319	0.774110617253361	0.000521239854102158
Contig_55	A	986901	967	40.9578	0.786856969794726	0.000327897059938376
Contig_56	3R	977254	19548	40.8487	0.510250710247071	0.00101776989561514
Contig_57	A	964264	997	40.8352	0.519436030490833	0.000443311397119341
Contig_58	A	951551	982	42.751	0.474181134495275	0.000400658506425466
Contig_59	A	946277	924	41.5394	0.812238676866736	0.000445376143874989
Contig_60	2R	942459	852	41.1687	0.809009853621765	0.000435535775632932
Contig_61	A	936476	1475	41.3594	0.74377627692893	0.000576248689979579
Contig_62	A	894058	277	41.569	0.848562241992018	0.000199554313091379
Contig_63	A	892282	1448	40.8607	0.696423214782562	0.000470427520121722
Contig_64	A	868059	732	38.824	0.886460194319084	0.00036324616280068
Contig_65	A	856551	426	40.4501	0.86083816431254	0.000249895854903858
Contig_66	A	838227	386	41.9922	0.778358424210953	0.000228891581043571
Contig_67	A	831000	1324	40.6444	0.542826418179286	0.000562698025077143
Contig_68	A	796615	428	40.5697	0.815243211033383	0.000284823753812801
Contig_69	A	789944	376	42.0184	0.808379858622035	0.000252121668964311
Contig_70	A	786925	797	40.5257	0.837003252761651	0.000411724945734489
Contig_71	A	779541	987	40.9216	0.785308858178195	0.000415693257144952
Contig_72	A	769360	476	40.6925	0.775996361914289	0.000254020871801372
Contig_73	A	764225	263	41.2089	0.804792460921921	0.000216512197065165
Contig_74	A	739427	704	39.1513	0.842264141319828	0.000476597464225354
Contig_75	3L	733197	7641	40.3377	0.221028683845257	0.000555421517304306
Contig_76	A	728969	314	41.8078	0.796483943223295	0.000234374561890851
Contig_79	A	702258	167	41.0662	0.798407848967718	0.000228346076468698
Contig_80	A	688868	918	40.8213	0.777543353232198	0.000388555543612924
Contig_82	A	675933	473	43.0167	0.83528813668622	0.000319169246258129
Contig_83	A	661345	939	41.3034	0.510864210524618	0.000596937167586343
Contig_84	A	658573	439	43.1433	0.697270124385688	0.000223593300422369
Contig_85	X	653633	18444	37.078	0.968658218933222	0.000358805493146127
Contig_86	A	646049	262	40.7025	0.78388007399445	0.000232300506323063
Contig_87	A	639529	623	39.0736	0.829896483857375	0.00034588783002662
Contig_88	A	628553	481	42.844	0.790012577366733	0.000303316093541352
Contig_89	A	622073	258	44.1332	0.792118286437645	0.000219423992655349
Contig_90	A	613703	639	40.8378	0.874909988557857	0.000474751863949895
Contig_91	A	613795	391	40.8966	0.907002653293434	0.000259515391353268
Contig_92	A	595207	384	42.4187	0.862927450491567	0.000300060102258629
Contig_93	A	587223	659	39.0434	0.840713986282342	0.000502324980085325
Contig_94	A	565747	545	43.0765	0.815655812395808	0.000368215370317002
Contig_96	A	561841	983	40.0131	0.775995109716406	0.000559881223053361
Contig_97	A	557853	189	42.316	0.800304340918003	0.000224821726830661
Contig_98	A	548533	1200	41.9342	0.632911508251716	0.000697237912912016
Contig_99	A	544440	317	41.4984	0.788934084462424	0.000139731470528927
Contig_101	A	531705	247	39.3158	0.789635018043481	0.000254438507791786
Contig_102	2R	524097	329	43.1687	0.76799075783644	0.000210035264802692
Contig_104	A	511248	437	40.6259	0.839053029226388	0.000371314444657009
Contig_105	A	507993	241	40.1919	0.778278723919786	0.000200285499532109
Contig_106	A	505822	256	42.9432	0.760928556032874	0.000245539370947781
Contig_108	A	481245	531	40.3127	0.806964853801061	0.000483408418116566
Contig_109	A	471589	350	41.6653	0.847571909667316	0.000374175932517457
Contig_110	A	468633	236	42.2514	0.806808407891048	0.000283191639638834
Contig_112	A	459042	162	36.1514	0.791403908721772	0.000204898668049041
Contig_114	A	451947	455	43.1391	0.487379773615538	0.000429994993745448
Contig_115	A	449431	427	38.1858	0.551993601714619	0.000430548249681533
Contig_117	A	448153	230	36.2073	0.853113811680882	0.000395243446292017
Contig_119	A	445021	226	41.7553	0.76829446151729	0.000240543327432264
Contig_120	2R	442295	512	41.4854	0.790008441280777	0.000505984019142031
Contig_121	NA	440364	82	38.8397	0.736542350470291	0.000101352321793949
Contig_122	A	432372	383	43.4975	0.847497712918495	0.000319290242847898
Contig_123	NA	429626	88	38.1055	0.674824767350647	0.000125531875512196
Contig_125	A	426147	174	44.4004	0.773370204897374	0.000202761065307547
Contig_126	A	414510	275	39.1684	0.882182828819562	0.000246900871603535
Contig_129	A	389898	586	38.855	0.739627141122417	0.000653082436366923
Contig_130	A	383050	315	42.8137	0.776825660131504	0.000332058906743102
Contig_132	A	376613	676	41.4078	0.64669909177566	0.000535777053788563
Contig_133	A	374480	619	40.3602	0.512452376289361	0.000612046545161222
Contig_134	A	373858	161	43.4595	0.811871929226978	0.000244334961296913
Contig_135	A	370025	271	42.7585	0.747466142358321	0.000301111087723486
Contig_137	A	361239	429	40.2196	0.627920127522541	0.00036348001264542
Contig_138	A	358845	420	39.6179	0.838579482909996	0.000495993869689495
Contig_139	A	342483	347	39.9234	0.75676130523003	0.000366437135922773
Contig_141	A	342486	219	40.4758	0.70764460389647	0.00024712261905399
Contig_142	A	340523	125	36.4619	0.634365179322669	0.000115440481524056
Contig_143	A	340096	263	41.4527	0.797700562956839	0.000268498271224555
Contig_144	A	335556	381	38.4374	0.816104440742121	0.00042749119615815
Contig_145	A	331247	547	36.2162	0.561484054096233	0.000525409350730173
Contig_146	A	328192	469	41.8895	0.742878539675128	0.000579743027897706
Contig_147	A	325005	553	38.2739	0.81621474610088	0.000402296885363069
Contig_148	A	323094	137	41.3013	0.800697122012397	0.000226588923276119
Contig_149	A	316953	154	35.9627	0.784487952309478	0.000219253378840877
Contig_150	NA	315015	60	39.5492	0.929805380244944	0.000111469013042473
Contig_153	A	290298	68	36.3368	0.639142932620679	0.00014462593936375
Contig_155	A	288031	163	37.4474	0.807257452563212	0.000257395729086553
Contig_156	A	274242	269	42.7538	0.812807030397791	0.000376852105878585
Contig_157	3R	268192	5629	40.5217	0.783587488526084	0.00127688114099331
Contig_161	A	263465	177	39.2997	0.807370424016966	0.00031075093082559
Contig_164	A	252424	359	40.3924	0.849564581741538	0.000435580359650521
Contig_165	NA	250436	253	42.3857	0.925632171132826	0.000305778183087195
Contig_166	2L	249963	154	39.9527	0.786781616553847	0.000360893430635356
Contig_169	A	247096	253	39.6316	0.840728949902657	0.000549111475646026
Contig_170	A	246878	198	40.7116	0.833066972808324	0.000342001837592241
Contig_171	A	241024	270	42.2518	0.806586976125109	0.000542193546118071
Contig_172	A	240507	229	37.1449	0.487685957480071	0.000411355456091631
Contig_173	A	238876	293	42.2081	0.792398408052375	0.000520990905903989
Contig_174	A	235515	119	43.9781	0.733925475398731	0.000231996942144417
Contig_175	A	234670	75	35.5099	0.746118323694813	0.000213130441020079
Contig_176	NA	230902	1778	40.6714	0.752554305478949	0.000266710879035342
Contig_178	A	225508	80	37.1703	0.842697293804658	0.000180642897245701
Contig_179	A	221224	21	42.3205	0.759929364412782	0.000186744012173982
Contig_180	A	213703	110	34.2471	0.784181139145543	0.000271941376003841
Contig_181	A	213119	246	43.1397	0.807808438265406	0.000517880872942711
Contig_182	A	210008	164	36.481	0.842638839672255	0.000407835440324601
Short-Contig_183	3R	6080	29	49.523	0.440493402011205	0.00181535797846217
Contig_186	A	203341	252	42.2359	0.68359877198437	0.000457279541957324
Contig_188	NA	195612	73	38.1577	0.877772509510761	0.000189637193799329
Contig_190	A	192127	185	36.4243	0.854185935246946	0.000429593479721097
Contig_191	3L	187456	497	39.0604	0.67716067098747	0.000595485281569483
Contig_192	NA	184890	232	38.7484	0.84977427198504	0.000491722193277462
Contig_193	A	183359	119	37.5618	0.725749978352277	0.000239922771830349
Contig_194	A	183327	213	44.221	0.80956798987982	0.000318030102415687
Contig_195	A	182746	160	37.5658	0.922356132761962	0.000277701265564008
Contig_196	A	182104	125	42.0578	0.750056552472587	0.000401932616107276
Contig_197	NA	180337	33	39.2687	0.943706575644702	9.08557095397225e-05
Contig_198	A	179478	269	33.6197	0.538655610537557	0.000569279959677862
Contig_200	3R	173737	1725	42.3393	0.684663350548466	0.000958876183625248
Contig_202	NA	169884	79	38.8377	0.848562041170489	0.000259929248826917
Contig_204	3R	166743	1700	40.1786	0.319580115358471	0.000776176355122779
Contig_205	A	165103	150	39.0883	0.82101446139579	0.000491791925445533
Contig_206	A	164727	73	38.1917	0.805535366830617	0.000290404419409733
Contig_207	A	164760	226	35.9899	0.538145924416723	0.000498416357654903
Contig_208	A	162404	120	39.4923	0.793197259048708	0.000323646801353398
Contig_210	A	161895	120	39.0648	0.746671698260264	0.000314184369129275
Contig_211	A	160870	68	36.8838	0.855125602811848	0.000359287776007216
Contig_214	NA	158616	38	38.6443	0.913170683706851	0.000137389112340459
Contig_216	NA	157329	23	37.5341	0.872975280516155	8.45780576441038e-05
Contig_217	NA	155874	495	44.0336	0.73640314419115	0.000447761715075317
Contig_220	A	152091	206	44.3504	0.788564462101719	0.000466777267636977
Contig_221	A	150964	165	41.494	0.847342412529559	0.000579856822477574
Contig_222	2L	149301	97	41.5108	0.793737097203883	0.000407830757111259
Contig_223	A	149259	89	36.978	0.7370835324188	0.000268816019976731
Contig_224	A	147771	28	40.1473	0.786441828531234	0.000142501049154671
Contig_225	A	142336	150	41.1927	0.800784111275214	0.00035426480386623
Contig_226	A	139034	800	41.4417	0.804801559657249	0.000817116458246326
Contig_227	NA	139067	37	44.9553	0.686384915435812	0.000271969122154027
Contig_229	A	137599	152	35.1572	0.562787854056342	0.000454374568291216
Contig_230	A	136256	74	42.4928	0.721115715961793	0.000299472981210778
Contig_231	NA	135421	51	39.7686	0.937741326173258	0.000292848562511534
Contig_232	A	135236	52	35.2872	0.790144145148232	0.000231591345421089
Contig_233	A	133572	15	40.638	0.794783076376415	0.000133625049623042
Contig_234	NA	132099	182	42.1941	0.780725011442259	0.000427830031879399
Contig_235	A	132139	80	38.0955	0.749361374129934	0.000353974695240062
Contig_236	2R	131879	181	40.2179	0.870001646129836	0.000595967637614585
Contig_238	A	126352	49	34.9547	0.749743341250691	0.0002500186338061
Contig_239	A	125331	53	34.6889	0.804567223740083	0.000243653443274084
Contig_241	A	122341	140	34.2379	0.577797675174814	0.000418559868966844
Contig_242	NA	121135	23	36.0837	0.779322044524611	0.000102349309616959
Contig_243	NA	119861	45	37.3925	0.881870511078288	0.000119789965168084
Contig_244	A	119245	131	37.4515	0.541583284495344	0.000510211629733422
Contig_245	NA	118101	11	41.0318	0.775541451201503	0.000101628551321281
Contig_246	NA	118002	31	42.8196	0.973607609802387	0.000197185932699721
Contig_247	NA	116733	11	45.0781	0.963428097258353	0.000169943762675096
Contig_248	A	116776	41	36.0596	0.738843513043269	0.000318393588141461
Contig_249	NA	115906	21	40.7943	0.925416737539625	0.000117298927687824
Contig_250	A	116131	144	41.8906	0.479187409518316	0.000461965175193432
Contig_251	A	115237	1713	38.787	0.92199988540457	0.00123701081033423
Contig_252	NA	111890	27	41.85	0.667670793915809	0.000186492482552577
Contig_253	A	111141	204	37.402	0.438469261021512	0.000580836943741939
Contig_255	A	109977	46	34.0035	0.846356440263445	0.000295368752400289
Contig_256	NA	109070	86	41.2231	0.705888391519043	0.000327716568666423
Contig_257	NA	107124	18	43.5402	0.950829406838638	0.000176869371897051
Contig_258	NA	107038	4	40.2352	0.796039671806533	5.7167578337875e-05
Contig_259	A	105721	78	32.9934	0.844090921201843	0.000369456802513762
Contig_261	3R	103449	1020	42.6684	0.702969554207726	0.00106056077713117
Contig_262	A	100408	39	35.4514	0.670942197634737	0.000149566447389644
Contig_263	NA	99821	7	40.8271	0.702841911103047	5.85178500619671e-05
Contig_265	A	96613	217	34.0555	0.463809310900742	0.000686498597329347
Contig_266	NA	95581	13	47.3734	0.984515177923758	0.000112701015932744
Contig_267	A	95761	87	38.6483	0.426490649870597	0.000309276305765146
Contig_268	NA	94686	21	36.1257	0.85254475422018	0.000207674498490734
Contig_269	A	94865	87	42.0461	0.812356869122097	0.00044370248577802
Contig_270	NA	94502	6	34.3083	0.788797577398502	0.000115095805345328
Contig_272	A	95602	11	37.9532	0.661931116703307	7.77356344692027e-05
Contig_273	A	92704	46	43.9657	0.855245669666256	0.000320921067928699
Contig_275	3R	92570	348	36.366	0.916540748694612	0.000661400102989276
Contig_277	X	90352	36	51.4964	0.610801168610099	0.000222711607391009
Contig_278	A	89947	40	37.382	0.805742852218165	0.000355622667851248
Contig_279	A	89854	141	39.3705	0.587435744270505	0.000594263997883559
Contig_280	NA	88839	37	41.5268	0.870638393846884	0.000308881105128455
Contig_281	NA	88000	43	32.6966	0.677893508922836	0.000238235642270028
Contig_282	A	87555	45	40.8006	0.734840235423504	0.00030294427547093
Contig_283	NA	86740	2	47.2919	0.890625157154371	0.00137259006756709
Contig_284	NA	86506	263	43.3265	0.796473495637579	0.000747717882896003
Contig_285	3R	86678	1462	41.6911	0.551134473452044	0.00107169697879601
Contig_286	A	86588	111	35.4876	0.594010129337328	0.000489905957748502
Contig_287	X	86498	111	39.0252	0.821827124374182	0.000210975689681891
Contig_288	A	84291	20	34.4841	0.651385914755507	0.000169398081914926
Contig_289	3R	83744	660	40.459	0.764114472701541	0.000971954387334263
Contig_292	NA	82488	4	37.7606	0.914707065403647	0.000796025292729217
Contig_293	A	83203	136	42.9972	0.742889717338902	0.000681649518954022
Contig_294	NA	82108	23	36.3947	0.986434378759472	0.000297574513275188
Contig_296	A	80738	87	34.145	0.715116637435866	0.000489027538394928
Contig_297	NA	81103	20	43.3843	0.91153763898815	0.000244560098953891
Contig_298	A	81349	38	36.6175	0.813978712415599	0.000419795083955434
Contig_299	NA	80801	14	41.7891	0.872667993906436	0.000170383824028241
Contig_300	A	79422	130	34.6755	0.568530084419949	0.000553167056099937
Contig_302	NA	78419	NA	NA	NA	NA
Contig_303	NA	78459	32	39.6704	0.656995974491105	0.000300831071761425
Contig_304	NA	77903	11	45.2126	0.930323748061917	0.000223431446083653
Contig_305	A	77100	45	37.952	0.560393252726434	0.000317870092532849
Contig_306	NA	76922	17	45.2887	0.780664868721049	0.000153841717801152
Contig_307	NA	76399	15	43.7165	0.692960661781181	0.000168409643050734
Contig_308	NA	76305	32	36.1103	0.768459280278907	0.000338439347675775
Contig_309	A	75976	52	35.9311	0.61685635785252	0.000341643915479995
Contig_310	NA	75977	27	39.3817	0.921405396801317	0.000172854014587534
Contig_311	A	75354	93	40.9016	0.865416619499513	0.000484780832487778
Contig_312	A	75206	16	40.5805	0.803174184489584	0.000300535239795518
Contig_313	A	74650	48	41.1668	0.678883751713423	0.000420474791477636
Contig_314	NA	74759	11	42.8363	0.521060554781057	0.00013302414824179
Contig_315	NA	73971	5	36.6441	0.784073908666198	0.000289902211890233
Contig_316	NA	73653	17	39.6725	0.670724978621296	0.000186324794399992
Contig_318	NA	72527	29	35.2448	0.748671906113825	0.000256912247140552
Contig_319	NA	71422	NA	NA	NA	NA
Contig_320	A	69601	553	41.2666	0.742446085718478	0.00103914848335453
Contig_321	NA	69629	12	38.1508	0.811347605892495	0.000142117480244166
Contig_323	NA	68211	37	40.3601	0.889650158655378	0.000247747061587056
Contig_324	NA	66830	61	37.1734	0.791494500855426	0.000377853435038983
Contig_325	NA	66536	7	37.9915	0.851683911423584	8.72346820820686e-05
Contig_326	A	66493	100	38.0175	0.543706600614732	0.000555897980461735
Contig_327	A	66112	35	37.3714	0.767952917233098	0.00038216486869668
Contig_328	A	66104	33	40.0778	0.537996376950981	0.000292809700379544
Contig_330	NA	65150	NA	NA	NA	NA
Contig_332	NA	64373	15	39.8676	0.883721677017465	0.000150628480436386
Contig_333	A	64137	12	37.2998	0.814724573668731	6.82703203823745e-05
Contig_334	NA	63371	4	48.8047	0.939165983487298	0.112593423195557
Contig_335	A	62387	142	41.2458	0.486505946673246	0.00060910920279909
Contig_336	A	61650	346	41.2847	0.805080220999542	0.000865701783084456
Contig_339	A	58963	4	39.635	0.852716359495866	0.000793871072036366
Contig_340	A	59201	150	40.3591	0.73090229067218	0.000822837895272573
Contig_341	NA	58783	38	39.309	0.906228101582186	0.000279197134633612
Contig_344	NA	57991	4	38.5146	0.865621110102171	9.44093893167296e-05
Contig_345	3L	57272	398	45.4201	0.71581670222402	0.000950974956899566
Contig_347	NA	57151	15	44.6816	0.928167029455461	0.000134216214748992
Contig_348	X	57073	95	31.2407	0.945623490704342	0.00020122375404998
Contig_349	A	56806	94	32.8486	0.798111332281868	0.000618845159694918
Contig_350	A	56062	704	39.4171	0.876745232404935	0.00104960610836088
Contig_352	A	55033	11	41.3843	0.490441943382028	0.000131676344160355
Contig_353	NA	54714	83	44.1825	0.971442753906836	0.000840440155968765
Contig_356	NA	54512	16	41.9486	0.706642048606845	0.000554310235170896
Contig_357	3R	54433	19	40.6022	0.790525085809941	0.000229251699355957
Contig_358	NA	53979	7	39.6969	0.710604370162262	0.000381537923008455
Contig_359	NA	53581	NA	NA	NA	NA
Contig_360	A	53705	11	33.7622	0.78872432576129	0.000153903925744944
Contig_361	NA	52982	1	43.277	NA	NA
Contig_362	NA	52772	6	40.0515	0.42944840538338	0.000789039519676103
Contig_363	A	53226	17	47.4073	0.692042368222169	0.00128714323884765
Contig_365	A	52094	1	41.3637	NA	NA
Contig_367	NA	51890	25	37.8088	0.959591179732337	0.000218004453413966
Contig_368	A	51913	2	44.2182	0.835516371192693	0.00016448721064005
Contig_369	NA	51763	11	39.2249	0.868941976351842	0.000225879640385219
Short-Contig_372	3R	6364	7	37.9635	0.629034123273876	0.000884691169868828
Contig_373	NA	50976	NA	NA	NA	NA
Contig_375	NA	50354	NA	NA	NA	NA
Contig_377	NA	49917	15	37.0555	0.940396142747001	0.000263416284731431
Contig_381	NA	48803	46	36.9567	0.747698123408109	0.000439247329602336
Contig_382	NA	48548	6	36.846	0.969177378836901	0.000145535593412485
Contig_383	NA	48466	9	37.5954	0.929509519037053	0.000130348008126212
Contig_384	NA	48319	10	38.6039	0.909629234421301	0.000162099301871528
Contig_385	A	48023	12	45.4303	0.75763321962314	0.000335320914162942
Contig_386	NA	47608	1	36.2166	NA	NA
Contig_387	NA	47411	2	35.8103	NA	Inf
Contig_388	NA	47338	11	40.5974	0.94307828435668	0.000319742930863229
Contig_389	NA	47475	28	32.2001	0.90482976583656	0.000514561073671645
Contig_390	NA	47284	3	40.5867	0.850558291834974	0.00507193651134804
Contig_391	A	47402	19	30.8911	0.828626930959685	0.000334177279746181
Contig_392	NA	46904	NA	NA	NA	NA
Contig_394	A	46518	43	34.5221	0.665202128740819	0.00048664366229308
Contig_395	NA	45940	NA	NA	NA	NA
Contig_396	NA	45609	3	41.6168	0.94186208261884	0.000177620460622777
Contig_397	A	45242	27	34.7509	0.764431375459983	0.000348779534740681
Contig_398	NA	45141	16	41.9153	0.700080030223324	0.000416809745221175
Contig_399	A	45062	8	42.3062	0.780253497531745	0.000150825437590784
Contig_400	NA	44795	9	33.0394	0.669827706308374	0.000600876000941881
Contig_401	3R	44523	399	37.4975	0.806893273877165	0.00114777345679325
Contig_402	A	44561	52	36.8573	0.640790523947179	0.000625432960624206
Contig_403	NA	44528	29	35.0162	0.950726844518924	0.000500991579311836
Contig_404	NA	44460	12	41.0346	0.966253827116696	0.000230575895258994
Contig_405	A	44344	87	41.7531	0.552892251317958	0.000482720327133351
Contig_406	A	43957	19	37.6823	0.385218563278736	0.000297446176993809
Contig_407	NA	43901	NA	NA	NA	NA
Contig_408	NA	43868	10	38.8119	0.685528752141655	0.000410039977029914
Contig_409	NA	43810	11	34.8368	0.740591125300775	0.000309835193797951
Contig_412	NA	43243	NA	NA	NA	NA
Contig_413	NA	43124	NA	NA	NA	NA
Contig_414	NA	43078	5	42.9802	0.963354633542841	0.000135350438043401
Contig_415	A	43012	19	35.7226	0.831498520605124	0.000241893060603892
Contig_416	NA	42693	NA	NA	NA	NA
Short-Contig_418	3R	6679	64	48.106	0.811597603086729	0.001762792485741
Contig_419	A	41390	86	35.6076	0.596952656425601	0.000632637767949828
Contig_421	NA	41290	NA	NA	NA	NA
Contig_422	NA	40636	NA	NA	NA	NA
Contig_423	NA	40594	NA	NA	NA	NA
Contig_425	A	40555	177	41.3488	0.866208033946347	0.00095221408314212
Contig_426	NA	40248	7	34.9906	0.971682751165439	0.00293437601177114
Contig_427	NA	40193	1	37.6658	NA	NA
Contig_428	NA	40150	4	40.6102	0.46551152125764	0.000243630479754082
Contig_429	A	40006	510	40.244	0.92167146884375	0.00121946152840185
Contig_430	A	39517	20	38.0317	0.732996692394539	0.000351793846413522
Contig_431	3R	39462	35	41.6781	0.806568786029347	0.000785727660075591
Contig_432	A	39554	221	43.543	0.860841262000231	0.00103713471511375
Contig_433	NA	39467	202	39.9878	0.748848304330382	0.00088030001230182
Contig_434	NA	39352	1	38.1836	NA	NA
Contig_435	X	39583	24	45.1431	0.907981643413183	0.000195440765289382
Contig_437	A	39279	154	42.2796	0.786540787955665	0.000539680088644545
Contig_439	NA	39109	1	43.3711	NA	NA
Contig_440	A	39317	30	38.8204	0.451501037690793	0.000517161187767171
Contig_441	A	39038	11	40.2761	0.660890364674836	0.000223076880705717
Contig_443	NA	38841	20	39.5252	0.720986737839368	0.000322085019986763
Contig_444	A	38688	12	40.2114	0.712806063993829	0.000290410166405947
Contig_445	A	38404	2	41.967	0.879929434791016	7.43881574053411e-05
Contig_446	A	38005	16	42.7365	0.496252468036165	0.000266439361072882
Contig_447	NA	37903	1	40.9044	NA	NA
Contig_449	NA	37691	9	37.9215	0.582012865219665	0.000338708088364718
Contig_450	A	37545	8	38.7189	0.467429110713479	0.00121872264965587
Contig_451	NA	37883	19	39.3501	0.521287218868772	0.000590042122771109
Contig_452	NA	37540	9	39.691	0.956418502094975	0.000407243791609468
Contig_455	NA	37278	27	39.64	0.788112286322806	0.000601383225856344
Contig_456	A	37089	13	38.1272	0.757753453591902	0.000254714479582756
Contig_457	A	37102	416	38.1731	0.666893153202697	0.00106381511978946
Contig_458	NA	37027	NA	NA	NA	NA
Contig_459	NA	36862	NA	NA	NA	NA
Contig_460	NA	36886	4	39.6899	0.97489051270808	0.000208761417212353
Contig_462	NA	36549	2	34.8026	0.862941800177648	0.0258858242179998
Contig_464	NA	36427	2	37.0247	NA	Inf
Contig_465	NA	36316	NA	NA	NA	NA
Contig_467	NA	36208	3	42.764	0.999858435892189	0.000186046505489928
Contig_468	NA	35906	NA	NA	NA	NA
Contig_469	A	35667	41	45.2379	0.859376458211729	0.000440855627533391
Contig_470	NA	35612	NA	NA	NA	NA
Contig_471	NA	35629	NA	NA	NA	NA
Contig_472	NA	35524	NA	NA	NA	NA
Contig_473	A	35326	17	38.057	0.654868362714835	0.000512551559255775
Contig_474	NA	35206	2	40.5187	0.772738510854721	0.0242903497082376
Contig_475	A	35210	49	35.027	0.756198300264629	0.000697645503732517
Contig_477	NA	35037	4	33.5759	0.720006195022179	0.000201826494247006
Contig_479	A	34549	18	43.7552	0.66865350444745	0.000412417586893747
Contig_480	NA	34760	NA	NA	NA	NA
Contig_483	A	34472	24	38.9766	0.443899566063582	0.000531225745185582
Contig_484	NA	34420	NA	NA	NA	NA
Contig_485	NA	34128	4	43.1171	0.748544414940294	0.000270722443954719
Contig_486	NA	33988	10	35.1242	0.98523489434195	0.00141274314718896
Contig_487	A	34125	33	52.2901	0.63316709048348	0.000378558688280266
Contig_489	A	33817	8	36.7448	0.883138481454822	0.000210842704008549
Contig_490	A	33852	12	39.8588	0.611138495740754	0.000293370550447521
Contig_491	NA	33770	NA	NA	NA	NA
Contig_492	A	33854	41	35.086	0.891440826718383	0.00081640054572976
Contig_493	NA	33722	NA	NA	NA	NA
Contig_494	X	33763	241	43.1508	0.477936058874045	0.000338997418796109
Contig_495	A	33639	253	43.3307	0.909327550379384	0.000982584702721162
Contig_496	NA	33634	1	43.4828	NA	NA
Contig_498	NA	33210	1	38.9612	NA	NA
Contig_500	A	33144	11	45.7036	0.601740965093993	0.000334303294799705
Contig_501	A	33116	4	38.8362	0.689849776655815	0.000160505922152778
Contig_502	A	32834	80	41.8195	0.785558918202793	0.000653402930066732
Contig_503	NA	33181	NA	NA	NA	NA
Contig_504	NA	32820	NA	NA	NA	NA
Contig_505	NA	32789	2	40.7118	0.824552077193775	0.000116658889407231
Contig_506	NA	32741	16	21.4654	0.928944513021591	0.00035857277308362
Contig_507	NA	32585	3	43.207	0.78619004326493	0.000103150432089608
Contig_508	NA	32330	3	38.3204	0.792257035655465	0.000788647859968704
Contig_509	A	32252	17	39.2565	0.72595687259161	0.000429041598869502
Contig_510	NA	32119	5	37.5852	0.0359528385393676	0.000230193788269832
Contig_511	NA	32072	6	40.8238	0.0357215183226033	0.0001042807237082
Contig_512	NA	31947	18	39.5843	0.423387226409203	0.000589533088637145
Contig_513	A	31891	47	39.7542	0.599292141058233	0.000738970702520812
Contig_514	NA	31803	NA	NA	NA	NA
Contig_515	3L	31910	70	46.5559	0.915824576804447	0.000729326075048795
Contig_518	A	31550	10	38.5927	0.655704705499003	0.000566836956821553
Contig_519	NA	31507	24	40.2545	0.602754633268779	0.000531365915276321
Contig_520	NA	31495	4	37.4663	0.834661941066476	0.00162235386018949
Contig_521	A	31469	140	42.8263	0.851749535878983	0.000970134995775835
Contig_522	NA	31306	NA	NA	NA	NA
Contig_523	NA	31174	16	44.3863	0.79193964415348	0.000279564540324212
Contig_524	NA	31067	3	40.5768	0.999915156132367	0.000232371685886163
Contig_525	A	31144	17	35.7372	0.749246696664317	0.000294852959873131
Contig_526	NA	31013	5	37.6906	0.812191372449433	0.00059675528787078
Contig_528	A	30893	8	37.0666	0.308493631370399	0.00116017781571425
Contig_529	A	31498	56	33.8529	0.306121812562031	0.000620602763126473
Contig_533	NA	30574	2	39.2196	NA	Inf
Contig_534	NA	30547	10	37.6109	0.394331120601668	0.000240815751709607
Contig_535	NA	30631	NA	NA	NA	NA
Contig_537	X	30305	6	40.0099	0.811959547806607	0.000314163042649004
Contig_538	A	30191	29	44.1092	0.825470945921943	0.00062566726952649
Contig_539	NA	30086	NA	NA	NA	NA
Contig_540	NA	30049	2	38.8632	0.917953460409882	0.00011143302874968
Contig_541	NA	30402	1	47.4048	NA	NA
Contig_543	NA	29882	2	44.6623	0.790641589935807	0.00053642899143983
Contig_544	NA	29802	NA	NA	NA	NA
Contig_545	A	29701	63	42.7696	0.76046882341066	0.000658407888852394
Contig_547	A	30540	82	26.9745	0.969128250139498	0.00101217405285933
Contig_548	NA	29348	3	40.3707	0.683126230793221	0.000209922489439897
Contig_549	NA	29296	NA	NA	NA	NA
Contig_550	NA	29200	NA	NA	NA	NA
Contig_551	A	29354	19	35.0651	0.39169480289634	0.000223905817525142
Contig_552	NA	29518	NA	NA	NA	NA
Contig_553	NA	29112	1	40.6293	NA	NA
Contig_554	NA	28979	3	40.9296	0.912345969591699	0.000135244793068457
Contig_555	A	28940	1	42.2806	NA	NA
Contig_556	NA	28921	NA	NA	NA	NA
Contig_557	A	28807	10	39.1363	0.704622353058586	0.000436391649914018
Contig_558	NA	28759	NA	NA	NA	NA
Contig_559	NA	28567	82	42.4126	0.689225403043139	0.000854540017367565
Contig_561	NA	28501	NA	NA	NA	NA
Contig_562	A	28491	22	42.4204	0.454867544354774	0.000786821769807417
Contig_564	NA	27914	NA	NA	NA	NA
Contig_566	A	27913	61	44.7641	0.942585854329144	0.000699123988509292
Contig_567	NA	27852	6	41.3256	0.591242743498697	0.00122094757466837
Contig_568	NA	27778	NA	NA	NA	NA
Contig_569	NA	27846	94	44.1105	0.91842286627433	0.000673063765968774
Contig_570	NA	27741	NA	NA	NA	NA
Contig_571	A	27732	92	41.1546	0.790976761475197	0.00070019934942761
Contig_572	NA	27672	4	42.3786	0.992553522755583	0.00688789685224271
Contig_573	NA	27472	1	35.993	NA	NA
Contig_574	NA	27459	14	39.925	0.622342497298616	0.000974916299197713
Contig_575	NA	27433	NA	NA	NA	NA
Contig_577	NA	27320	3	39.4327	0.898032311957289	0.0348215488664615
Contig_579	NA	26997	NA	NA	NA	NA
Contig_580	NA	26973	20	37.7748	0.874009050773664	0.00032996339374082
Contig_582	A	26489	8	45.2339	0.527638179956991	0.000578131694373784
Contig_583	NA	26208	5	38.141	0.783186290539167	0.000386272052131018
Contig_584	A	26183	2	44.5518	NA	Inf
Contig_585	NA	26166	NA	NA	NA	NA
Contig_586	NA	26132	17	40.7164	0.749450277207808	0.000415370177142992
Contig_587	NA	26215	NA	NA	NA	NA
Contig_588	NA	26020	2	44.043	0.871622744377364	0.000239692941458186
Contig_589	NA	26149	NA	NA	NA	NA
Contig_590	A	25949	1	38.5217	NA	NA
Contig_591	NA	25897	NA	NA	NA	NA
Contig_592	NA	25955	NA	NA	NA	NA
Contig_593	NA	25756	7	42.0718	0.950932696084041	0.000317085439342839
Contig_594	NA	25681	6	40.8473	0.802041734489466	0.000245420556233777
Contig_595	NA	25684	1	37.794	NA	NA
Contig_596	A	25574	48	36.1852	0.492016236553228	0.000966174327530992
Contig_597	NA	25844	NA	NA	NA	NA
Contig_598	NA	25511	40	40.5707	0.447906310076952	0.0011734950418142
Contig_599	NA	25446	NA	NA	NA	NA
Contig_600	NA	25413	3	42.4468	0.783849359275404	0.000299594822997665
Contig_601	NA	25344	NA	NA	NA	NA
Contig_605	A	25054	63	43.3144	0.23651426104357	0.000640464489255426
Contig_606	NA	24979	13	42.0914	0.156116075082538	0.000579351270791737
Contig_607	A	24958	256	41.053	0.443501422719461	0.00109560232892602
Contig_608	A	24830	258	41.321	0.895066275579308	0.00106410708452409
Contig_609	NA	24587	NA	NA	NA	NA
Contig_610	NA	24675	NA	NA	NA	NA
Contig_612	NA	24522	30	37.9455	0.299577040055203	0.000467726707750327
Contig_613	NA	24560	47	44.5236	0.87780230009273	0.000496359562937867
Contig_614	A	24759	23	43.051	0.654536054512369	0.000541080458081311
Contig_616	NA	24395	2	27.9811	0.808419762700506	0.00761141366711564
Contig_617	NA	24648	17	31.7308	0.638365652117139	0.000769253961535252
Contig_618	NA	24250	NA	NA	NA	NA
Contig_619	NA	24097	1	41.1587	NA	NA
Contig_620	NA	24038	6	39.7204	0.893909293826407	0.00050193032187558
Contig_621	NA	24060	8	32.9925	0.70992279106075	0.000672567773997978
Contig_622	NA	23696	NA	NA	NA	NA
Contig_624	A	23234	24	33.7264	0.67626389947634	0.000431232653973338
Contig_625	A	23384	21	38.2056	0.660506166728882	0.000480088697108444
Contig_628	NA	22060	NA	NA	NA	NA
Contig_629	A	22051	12	33.0008	0.556441230847189	0.000948554781124609
Contig_630	NA	22147	28	31.7424	0.701401103726739	0.000945919239073449
Contig_631	NA	22278	NA	NA	NA	NA
Contig_632	NA	21690	1	47.7547	NA	NA
Contig_633	A	21671	48	37.3495	0.631929897338906	0.000793785500180474
Contig_634	NA	21545	9	40.9654	0.699149383713809	0.000348004421839962
Contig_635	NA	21496	1	35.1275	NA	NA
Contig_636	NA	21388	NA	NA	NA	NA
Contig_637	NA	20961	NA	NA	NA	NA
Contig_638	NA	21076	3	30.2192	0.861507780765616	0.0004848737985157
Contig_639	NA	20872	NA	NA	NA	NA
Contig_640	A	21660	9	28.5642	0.885648975595446	0.000497756999521299
Contig_641	NA	21253	1	16.8635	NA	NA
Contig_642	A	20598	16	36.1443	0.881113376175007	0.000769058726162537
Contig_643	A	20360	35	40.0393	0.609732848800061	0.00073609828936437
Contig_644	NA	19832	NA	NA	NA	NA
Contig_645	NA	19853	NA	NA	NA	NA
Contig_646	NA	19579	1	31.0179	NA	NA
Contig_647	NA	19595	13	43.307	0.878429221332083	0.00048428561818512
Contig_648	NA	19494	NA	NA	NA	NA
Contig_649	A	19393	2	34.4454	0.721623192405041	0.00216361347720037
Contig_651	NA	18968	9	39.9093	0.517153934465595	0.000512243052912707
Contig_652	A	18972	20	39.2315	0.628771876835125	0.000605390873356032
Contig_653	NA	19521	10	9.88167	0.974771042438651	0.00189860820911344
Contig_654	NA	18685	NA	NA	NA	NA
Contig_655	NA	18588	NA	NA	NA	NA
Contig_656	A	18575	9	49.6904	0.488467139910368	0.00133083458276575
Contig_657	NA	18185	2	31.2235	0.932949929669674	0.00469977703051494
Contig_658	NA	18303	1	44.255	NA	NA
Contig_659	NA	18404	15	37.0246	0.685390349196683	0.000327593765278372
Contig_660	NA	17903	17	43.0654	0.966088852008004	0.000797718676932719
Contig_661	NA	17148	20	33.5724	0.888447036675778	0.00057317472639849
Contig_662	A	17458	2	13.0026	NA	Inf
Contig_663	NA	15822	NA	NA	NA	NA
Contig_664	NA	15597	NA	NA	NA	NA
Contig_665	NA	14411	4	41.392	0.999518359440808	0.00844576913063964
Contig_667	A	13552	2	46.5909	0.586351158612725	0.0414604221695324
Contig_668	NA	12728	7	42.9368	0.809794253442535	0.000652674446378282
Contig_669	NA	9144	NA	NA	NA	NA
